# Supplementary material for: Genome-scale CRISPR screen identifies host factors associated with bovine parainfluenza virus 3 infection
Source: Virulence. 2025 Dec 2;16(1):2589554. doi: 10.1080/21505594.2025.2589554 (PMC12674325; doi:10.1080/21505594.2025.2589554)
Supplement: Clean Copy of Supplementary Table 1.xlsx [file KVIR_A_2589554_SM7951.xlsx]

## Sheet: Sheet1
Supplementary Table 1. Oligo sequences used in this study
Oligonucleotides Name	Sequence (5'-3')	Note
WNT5A-sgF	CGTTGCGCACGCAGTAGTCG-GGG	for construction of lentivirus sgRNA expression vectors
SELENON-sgF	GCAAAACGGGTCTTCACGAA-GGG
SLC16A13-sgF	TATAGGGCCGAGCCCCCCGA-CGG
CENPU-sgF	GATGATGTTCGGCTCCTAAA-AGG
NUTM2D-sgF	TGTATGAGAACTTCCGACGT-TGG
RBSN-sgF	TACCTCCCCGTTGGTCGCGC-GGG
CALM-sgF	TTTCGTGTGTTTGATAAGGA-TGG
ZFPM2-sgF	CGCGGTCGTCCGCTCAGACT-GGG
CADPS-sgF	GACGAAAGTCACGTACGCAT-CGG
SLC35A1-sgF	GGGGAGTCATACTCGTACAG-TGG
WNT5A-PCR-F	GGCAGTCTCCTGCTTCCAAA	for identifying the genotype of knock out cells
WNT5A-PCR-R	CACGATCTCCGTGCACTTCT
SELENON-PCR-F	GTCCAACAACCGCTTCTAC
SELENON-PCR-R	AGGTGAAAACAGGGATGGG
SLC16A13-PCR-F	GGGCAGAGGTGGAACG
SLC16A13-PCR-R	AGTTCTGCGAGAAGATCTCA
CENPU-PCR-F	ACTGGCATTTGGTCATAACATTG
CENPU-PCR-R	CTTCTAAGGGCTGACGAGGT
NUTM2D-PCR-F	TCCTTACTCAGGCTCCCCTC
NUTM2D-PCR-R	TGGCTGTACTCACAAGGCAG
RBSN-PCR-F	GTGAGATGGAGGAACGCTTA
RBSN-PCR-R	TGCCGGATAAAGGACGTGAT
CALM-PCR-F	GAGCTGAGTGGTTGTGTGAT
CALM-PCR-R	TGCTGTCATCATATGTACAAACTC
ZFPM2-PCR-F	TCAAGAGGTCGGCTTCCAAC
ZFPM2-PCR-R	TGCTTCGTTCGCTTTCTGGA
CADPS-PCR-F	GGAGCCTCTGGAATACCGTG
CADPS-PCR-R	TGGGGACAGACACAGGACAG
SLC35A1-PCR-F	GATTCCCTGCACTGCTCTATG
SLC35A1-PCR-R	CCAGGGATTAAATCCCGGTC
LIB-F	GGCTTTATATATCTTGTGGAAAGGACGAAACACCG	for amplifying the plasmid library
LIB-R	TTAAACTTGCTATGCTGTTTCCAGCATAGCTCTTAAAC
Hsequence-F	TTTCTTGGGTAGTTTGCAGTTTT	for high-throughput sequencing
Hsequence-R	CGACTCGGTGCCACTTTTTC
BPIV-3-NP-PCR-F	TTGAGCGGTGATGCAGTAGA	for constructing standard plasmids
BPIV-3-NP-PCR-R	GATTCGGGCTGCTCTGCTT
WNT5A-rescue-F1	tctttttcctacagactagtATGAAGAAGTCGATTGGAATATTAAGCCCAGGAGTTGC
WNT5A-rescue-R1	ATTTCGAACACAATAATCGGGGCTGGGGTCGATGTAGACCA
WNT5A-rescue-F2	GATTATTGTGTTCGAAATGAGAGCACCGGCTCGCTG
WNT5A-rescue-R2	tctttgtagtccttgtcgacCTACTTGCAGACGAACTGGTCCA
SELENON-rescue-F1	tctttttcctacagactagtATGGGCCGGACCCGGCC
SELENON-rescue-R1	TGCGAATCTTGTTTTTACAAAGGGCCGTGGGTGGAACATGCT
SELENON-rescue-F2	TTTGTAAAAACAAGATTCGCACCTCAGGGGGCCGTGGCCT	for rescue experiment
SELENON-rescue-R2	tctttgtagtccttgtcgacCTAGGGCTGGAGGAGGGGCAGG
SLC16A13-rescue-F	tctttttcctacagactagtATGGCTTACCGTGCAGAACCACCCGACGGGGGCTGG
SLC16A13-rescue-R	tctttgtagtccttgtcgacTCAATCCTCTCCCAGCCCCT
WNT5A-qPCR-F	GAACCTGCACAACAACGAGG
WNT5A-qPCR-R	GCGCTGTCGTACTTCTCCTT	for detecting mRNA of knockout gene
SELENON-qPCR-F	GACCAGTCCTGCTGAGGTTC
SELENON-qPCR-R	GGGATGGGTTCTCCTGGTTG
SLC16A13-qPCR-F	GCGGCGTGATAGGAATTCAG
SLC16A13-qPCR-R	TGATGTTGAACTTGCCAGCC
GAPDH-qPCR-F	AGATGGTGAAGGTCGGAGTG	for normalization control
GAPDH-qPCR-R	TGGAAGATGGTGATGGCCTT
BPIV-3-NP-qPCR-F	CACGTGATGCAGAATCGCAG	for detecting BPIV-3 genome copy number
BPIV-3-NP-qPCR-R	GATTCGGGCTGCTCTGCTT
Note. The red represents the PAM (Protospacer adjacent motif) sequence. Lowercase letters represent cleavage sites of rescue plasmid.
