# Supplementary material for: Genome-scale CRISPR screen identifies host factors associated with bovine parainfluenza virus 3 infection
Source: Virulence. 2025 Dec 2;16(1):2589554. doi: 10.1080/21505594.2025.2589554 (PMC12674325; doi:10.1080/21505594.2025.2589554)
Supplement: Supplementary Table 2.xlsx [file KVIR_A_2589554_SM7945.xlsx]

## Sheet: 4thround
Supplementary Table 2. Enriched sgRNA information after the 4th round of BPIV-3 challenge in CRISPR screening
sgRNA-ID	control_genename	control_average	genename	average	Log2Counts_r1	Log2Fold_change	sgRNA rank	Gene name	sgRNA sequences (5'-3')
ENSBTAG00000014057.4_S_24	ENSBTAG00000014057.4	44.5216	ENSBTAG00000014057.4	2.05999e+06	20.9742041529018	15.4657254809019	1	SLC35A1	GGGGAGTCATACTCGTACAGTGG
ENSBTAG00000021235.5_S_66	ENSBTAG00000021235.5	174.024	ENSBTAG00000021235.5	3.62238e+06	21.7885050121265	14.3370954734512	2	LOC617539	TGTATGAGAACTTCCGACGTTGG
CADPS_A_17	CADPS	79.7008	CADPS	965126	19.8803593556574	13.5458480137815	3	CADPS	GACGAAAGTCACGTACGCATCGG
ENSBTAG00000032705.3_S_16	ENSBTAG00000032705.3	10.154406014845	ENSBTAG00000032705.3	39356.4	15.264345614373	11.784803829055	4	CALM	TTTCGTGTGTTTGATAAGGATGG
ENSBTAG00000014057.4_S_43	ENSBTAG00000014057.4	49.1474	ENSBTAG00000014057.4	123738	16.9169356285781	11.268832025529	5	SLC35A1	AGGCCTCTACACGTCTGTAGTGG
ENSBTAG00000020221.4_A_10	ENSBTAG00000020221.4	109.239	ENSBTAG00000020221.4	263296	18.0063339634611	11.2218460935451	6	WNT5A	CGTTGCGCACGCAGTAGTCGGGG
BBIP1_S_2	BBIP1	0	BBIP1	2211.83	11.1116755660994	11.1116755660994	7	BBIP1	AGAAACGAAGTCGATGTTCCGGG
ENSBTAG00000017943_A_44	ENSBTAG00000017943	91.5926	ENSBTAG00000017943	156462	17.2554576775276	10.7226334572779	8	GALNT6	TCGTTCCGAAATGTCGCCAAAGG
ENSBTAG00000018864.5_A_2	ENSBTAG00000018864.5	106.982	ENSBTAG00000018864.5	130393	16.9925128270324	10.2378598185844	9	CENPU	GATGATGTTCGGCTCCTAAAAGG
ENSBTAG00000001649.5_A_90	ENSBTAG00000001649.5	55.4204	ENSBTAG00000001649.5	61253.1	15.9025179186043	10.0843724976577	10	ZFPM2	CGCGGTCGTCCGCTCAGACTGGG
ENSBTAG00000014057.4_A_9	ENSBTAG00000014057.4	60.9039	ENSBTAG00000014057.4	64289.7	15.9723235059022	10.0203652927599	11	SLC35A1	TGACCACTACAGACGTGTAGAGG
ENSBTAG00000013725.4_A_136	ENSBTAG00000013725.4	21.8658	ENSBTAG00000013725.4	20044.1	14.2909618410577	9.77584304627705	12	LRRFIP2	TACCTCCCCGTTGGTCGCGCGGG
ENSBTAG00000019984.5_A_12	ENSBTAG00000019984.5	0.4964482849745	ENSBTAG00000019984.5	1180.35	10.2062211938804	9.6246787715763	13	GINS1	GTGCTCTAATCCGAAGCAGCCGG
ENSBTAG00000015563_A_137	ENSBTAG00000015563	0	ENSBTAG00000015563	603.227	9.23894755293975	9.23894755293975	14	PDE12	GCAAATGAAAGGCTTAGCTTAGG
ENSBTAG00000010291_S_51	ENSBTAG00000010291	35.4277	ENSBTAG00000010291	20964.2	14.3557090585212	9.16874502024303	15	RBSN	GCATCGGAGATCACATTTAGAGG
ENSBTAG00000020548.5_S_112	ENSBTAG00000020548.5	12.7043	ENSBTAG00000020548.5	7176.87	12.8093402708475	9.03278569161561	16	ZFPL1	CGCAACTACACGTAGGGGACTGG
ENSBTAG00000016956.4_A_3	ENSBTAG00000016956.4	35.0891	ENSBTAG00000016956.4	17159.8	14.0668283967538	8.89333870236609	17	SMPD5	CTTGCGCAGGATCAATACCGAGG
ENSBTAG00000034678.3_S_146	ENSBTAG00000034678.3	32.4941	ENSBTAG00000034678.3	15075.3	13.8799913082336	8.81415625915288	18	RDH10	GTCAAAAGGTTCTCATGCCCAGG
ENSBTAG00000005397.5_S_1	ENSBTAG00000005397.5	26.4015	ENSBTAG00000005397.5	10934.7	13.4167572046396	8.64057657470949	19	CDKN1B	GGCGTCTTGCACCCCGCTGAAGG
ENSBTAG00000031673_S_50	ENSBTAG00000031673	61.8517	ENSBTAG00000031673	24677	14.5909380272518	8.61705815251131	20	ARRDC5	CAATGCGGAGCGCCGCTCCAGGG
ENSBTAG00000016630.4_A_132	ENSBTAG00000016630.4	0	ENSBTAG00000016630.4	339.49	8.41146857095737	8.41146857095737	21	ENSBTAG00000016630	CGCCGTGTTCTTATTGCGCGAGG
ENSBTAG00000023259.4_S_18	ENSBTAG00000023259.4	95.9704	ENSBTAG00000023259.4	32081.8	14.9695109589552	8.3700382972788	22	OSBPL1A	TGGGAGACACGCCGCTTCATCGG
ENSBTAG00000033095.1_A_32	ENSBTAG00000033095.1	92.36	ENSBTAG00000033095.1	30825.9	14.9119020160524	8.36716925701559	23	WDR70	TACTCCGTTGGCGAGGTTCGCGG
ENSBTAG00000047896.1_S_9	ENSBTAG00000047896.1	69.0725	ENSBTAG00000047896.1	21478	14.3906418157451	8.2598652506396	24	RBAK	CGGACCTGCAGTTCTTCGGCCGG
ENSBTAG00000001844.5_S_203	ENSBTAG00000001844.5	139.003	ENSBTAG00000001844.5	42417	15.3723881319237	8.24307788698421	25	MOGS	TAGCTGATCGGCGTCAACTCTGG
ENSBTAG00000031785.2_S_6	ENSBTAG00000031785.2	45.1758	ENSBTAG00000031785.2	13640	13.7356662447911	8.20660010793144	26	CD46	CCAAGGCCCAGAAGAAAGATGGG
ENSBTAG00000003764.4_A_28	ENSBTAG00000003764.4	42.1521	ENSBTAG00000003764.4	11088.6	13.4369226311663	8.00556520467462	27	P2RX5	GGCGCACATCGCCGCCGCTTCGG
ENSBTAG00000012648.4_S_148	ENSBTAG00000012648.4	28.4323	ENSBTAG00000012648.4	7186.22	12.8112174470724	7.93188725958573	28	SLC9A1	ATCGCCATCGATGCTGCGGCTGG
ENSBTAG00000021778.5_A_120	ENSBTAG00000021778.5	31.0048	ENSBTAG00000021778.5	7452.91	12.8637812057878	7.8635668736275	29	C3H1orf56	GCAAAACGGGTCTTCACGAAGGG
ENSBTAG00000019777.5_A_61	ENSBTAG00000019777.5	81.2352	ENSBTAG00000019777.5	18732	14.1932905370524	7.83160553990749	30	VPS37C	AGGTGTCCGTGCAATGCCAAGGG
ENSBTAG00000018254.3_A_49	ENSBTAG00000018254.3	36.127	ENSBTAG00000018254.3	8267.35	13.0133842146853	7.79898560840977	31	AZIN2	CGTGATTGACCGGGCCAAAGAGG
ENSBTAG00000016760.5_A_62	ENSBTAG00000016760.5	90.7579	ENSBTAG00000016760.5	19935.1	14.283092587251	7.76333146359644	32	PI16	GACGACGCTCCCCCTACGATTGG
ENSBTAG00000012915.5_S_68	ENSBTAG00000012915.5	27.981	ENSBTAG00000012915.5	5863.87	12.5178832063724	7.66084889890013	33	RTN4RL2	TATCATCAGGCGGTCCATACTGG
MYO16_A_189	MYO16	8.59743	MYO16	1940	10.9225860431744	7.65993805103339	34	MYO16	CCGAAGCCGGTCATTCTCGCGGG
ENSBTAG00000006760.4_A_119	ENSBTAG00000006760.4	69.3661	ENSBTAG00000006760.4	12818	13.6459983286121	7.50919056199808	35	NDUFA3	CGAGCCCATTCATACCATATGGG
ENSBTAG00000008064.4_S_7	ENSBTAG00000008064.4	103.10103709795	ENSBTAG00000008064.4	17550.7	14.0993212040445	7.3974805728311	36	ZMYND11	CCCGGAGGCCATCGACCGACTGG
P2RX5_S_60	P2RX5	54.3824	P2RX5	9279.8	13.1800341829607	7.38867767340776	37	P2RX5	CGCACGCTGTTTAAAGCCTACGG
ENSBTAG00000007142.3_A_48	ENSBTAG00000007142.3	6.58909	ENSBTAG00000007142.3	1202.01	10.2324349631334	7.30850769917416	38	CPPED1	AGTCCGCTGGAACTCCGCGATGG
ENSBTAG00000017069.5_A_65	ENSBTAG00000017069.5	8.64252	ENSBTAG00000017069.5	1521.48	10.5722036255369	7.3027938219628	39	GASK1B	AGGGTGATGTACACCACGTTGGG
ENSBTAG00000020143.4_A_66	ENSBTAG00000020143.4	72.5702	ENSBTAG00000020143.4	11022.8	13.4283340420921	7.22728468961889	40	CMAS	CGCTGCCGGCGCCCGTAATGAGG
ENSBTAG00000014794.5_S_60	ENSBTAG00000014794.5	23.8741	ENSBTAG00000014794.5	3549.89	11.7939659243039	7.15739198598213	41	SCYL3	TGATACCAGCGACTCCATCGTGG
ENSBTAG00000007725_A_22	ENSBTAG00000007725	180.997	ENSBTAG00000007725	25393.4	14.6322201723815	7.12445017709263	42	ARF1	TCCACGTTGAAGCCAATAGTGGG
ENSBTAG00000034138.3_S_15	ENSBTAG00000034138.3	107.614	ENSBTAG00000034138.3	15078.3	13.8802811701665	7.11721278484763	43	AKIRIN2	CTTCGCGGGACCTGAATCTTTGG
ENSBTAG00000002092.5_A_125	ENSBTAG00000002092.5	137.062	ENSBTAG00000002092.5	18852.8	14.2025709326266	7.09339911063049	44	CDCA3	GCGTGTAGTGGCCGCACATCTGG
ENSBTAG00000002092.5_S_38	ENSBTAG00000002092.5	143.651	ENSBTAG00000002092.5	18705	14.1912119044021	7.01477912783545	45	CDCA3	GATGTGCGGCCACTACACGCAGG
LOC100300237_A_13	LOC100300237	46.1687	LOC100300237	5611.15	12.4543366448837	6.89457775223522	46	LOC100300237	ACCATTCTTGCAGGCTAAGTTGG
ENSBTAG00000012621.4_A_25	ENSBTAG00000012621.4	42.5132	ENSBTAG00000012621.4	5105.15	12.3180204351424	6.87463786058607	47	PAX7	TGGCGAGGCGCACGTCACGTCGG
ENSBTAG00000008766.5_S_13	ENSBTAG00000008766.5	52.081	ENSBTAG00000008766.5	6012.12	12.5538986611155	6.82377439980131	48	GPR88	CGCCCCGGGAACGCTCAATTGGG
LOC100847371_A_10	LOC100847371	66.4775	LOC100847371	7449.26	12.8630742122882	6.78673866691241	49	LOC100847371	CAGGTGGTCCTACAGTAGACGGG
ENSBTAG00000010136.5_A_50	ENSBTAG00000010136.5	83.5822	ENSBTAG00000010136.5	8681.03	13.0838166614005	6.6815340484062	50	OR4K3	ATGAGGGCCGCCATATGCGGGGG
ENSBTAG00000021101_A_30	ENSBTAG00000021101	57.4062	ENSBTAG00000021101	5261.08	12.3614183373717	6.49336847089653	51	SLC37A3	GCTTGACGCTGACGCGCACGCGG
ENSBTAG00000011569.3_S_35	ENSBTAG00000011569.3	11.2149	ENSBTAG00000011569.3	1098.66	10.1028365704809	6.49226232692323	52	AADAC	GAGCTCGCTAAAAAATACCCAGG
ENSBTAG00000002578.5_A_60	ENSBTAG00000002578.5	183.682	ENSBTAG00000002578.5	16599.6	14.0189450367782	6.49004536157622	53	LOC786974	TGCACCAGTCGCCGGTACATGGG
ENSBTAG00000002578.5_A_59	ENSBTAG00000002578.5	202.411	ENSBTAG00000002578.5	16950	14.0490840264139	6.38082786980129	54	LOC786974	GTGCACCAGTCGCCGGTACATGG
PEX14_A_26	PEX14	45.6948	PEX14	3850.73	11.9112900213019	6.36609919186215	55	PEX14	GCTATGGTGGTTCACCGCCGCGG
ENSBTAG00000034437.3_S_36	ENSBTAG00000034437.3	102.966	ENSBTAG00000034437.3	8400.69	13.0364633317062	6.33649849223584	56	ZSWIM5	TATACCCTGGTCAGCAAGATAGG
ENSBTAG00000005888.5_A_129	ENSBTAG00000005888.5	0	ENSBTAG00000005888.5	75.2796	6.25322484569499	6.25322484569499	57	MDGA1	GACGGCGTCGAGGCGTAGCTCGG
ENSBTAG00000017580.3_A_105	ENSBTAG00000017580.3	51.9002	ENSBTAG00000017580.3	3962.88	11.9526988150416	6.22749779339192	58	COPS7B	TTTAGATGACCGTTCCCGAGGGG
ENSBTAG00000021699.5_A_51	ENSBTAG00000021699.5	46.6877	ENSBTAG00000021699.5	3562.8	11.7991999611232	6.2236539485965	59	RORB	GTTGTAATAACCCTCGGACTTGG
LOC790154_A_7	LOC790154	31.3434	LOC790154	2056.99	11.0070233341882	5.99162414091362	60	LOC790154	TCAACAGAGAACGTCTTAGCAGG
ENSBTAG00000045638.1_S_15	ENSBTAG00000045638.1	40.5951	ENSBTAG00000045638.1	2628.21	11.3604123250931	5.98207133739517	61	ENSBTAG00000045638	CCCAAGACTTTGTGGATGGCTGG
ENSBTAG00000012344_S_4	ENSBTAG00000012344	728.093	ENSBTAG00000012344	45717.9	15.4805027844292	5.97054284340634	62	RPL26	GATGAAGTTCAGGTTGTACGAGG
ENSBTAG00000039812.1_S_22	ENSBTAG00000039812.1	85.7709	ENSBTAG00000039812.1	5424.3	12.405487411861	5.96634777818623	63	IPCEF1	CCGAGACGCGGTCACCTACACGG
ENSBTAG00000017580.3_A_104	ENSBTAG00000017580.3	65.2818	ENSBTAG00000017580.3	3932.56	11.941618274923	5.89107847550225	64	COPS7B	ATTTAGATGACCGTTCCCGAGGG
ENSBTAG00000021615.3_S_12	ENSBTAG00000021615.3	33.5772	ENSBTAG00000021615.3	2042.77	10.9970196325639	5.8852716614586	65	LGALS2	CTCACGAGATGGCAACAGCTGGG
ENSBTAG00000035438.3_S_196	ENSBTAG00000035438.3	67.9443	ENSBTAG00000035438.3	3954.8	11.9497542610436	5.84239396057603	66	RBM19	GCCGCAGTACGTCCACGAAAAGG
ENSBTAG00000019217_A_312	ENSBTAG00000019217	36.8945	ENSBTAG00000019217	2151.19	11.0715885866596	5.82767195525055	67	KIF13A	TGGTGGCGATCATGGAGGTCTGG
ENSBTAG00000014751.5_A_107	ENSBTAG00000014751.5	55.8041	ENSBTAG00000014751.5	3224.3	11.6552157763773	5.82729147394897	68	ZIC1	AAGTGGTCACGCCGATCGCGGGG
ENSBTAG00000013358_S_8	ENSBTAG00000013358	743.212	ENSBTAG00000013358	42035.8	15.3593666855563	5.81979617530965	69	RPS23	TGGCGGCGCTTCTCACGCTAAGG
ENSBTAG00000015040.5_S_49	ENSBTAG00000015040.5	279.45	ENSBTAG00000015040.5	15502.8	13.9203315092701	5.78873409621384	70	OTX1	GGCCCGGTATTGTACGACGTGGG
ENSBTAG00000012239.3_A_19	ENSBTAG00000012239.3	74.6912	ENSBTAG00000012239.3	4168.47	12.0256473949116	5.78359287633619	71	IFT20	TCCTCCGACGTCGTACCAGATGG
ENSBTAG00000011504.4_A_50	ENSBTAG00000011504.4	15.1865	ENSBTAG00000011504.4	851.74	9.73596266355884	5.71924163456092	72	ZP2	GGATAGTCCTTGTCCCCGTACGG
ENSBTAG00000018242.4_A_17	ENSBTAG00000018242.4	341.617	ENSBTAG00000018242.4	17617.2	14.1047799918332	5.68432766180702	73	GANAB	AAGATGATAGTGCCGACTAAAGG
ENSBTAG00000045511.1_S_9	ENSBTAG00000045511.1	42.0619	ENSBTAG00000045511.1	2150.66	11.0712351750189	5.64289574540153	74	ENSBTAG00000045511	CTCAACAGTAGTTACACCCAAGG
ENSBTAG00000037552.2_S_28	ENSBTAG00000037552.2	38.0903	ENSBTAG00000037552.2	1935.68	10.9193723320041	5.63063378077709	75	ENSBTAG00000037552	CCTGGAACTGCTGGTGTAAGAGG
ENSBTAG00000020853.5_S_1	ENSBTAG00000020853.5	102.65	ENSBTAG00000020853.5	5050.2	12.3024110966107	5.60683928792963	76	LOC505033	GATCGCCTCCATAGGAATCGCGG
CDH9_S_8	CDH9	69.9076	CDH9	3395.93	11.7300152460001	5.5821470214851	77	CDH9	TACATCGCACCAAGCGTGGCTGG
ENSBTAG00000013316.5_A_336	ENSBTAG00000013316.5	17.2399	ENSBTAG00000013316.5	871.779	9.76947238413384	5.58044281556206	78	BRPF3	TTAGGCCGCGACTTCCGGCGAGG
ENSBTAG00000003489.4_S_22	ENSBTAG00000003489.4	88.93	ENSBTAG00000003489.4	4287.84	12.0663733766409	5.57564350704017	79	SDR39U1	TGAAGGGGTCGTCGCTGTACTGG
ENSBTAG00000010156_A_20	ENSBTAG00000010156	1523.93	ENSBTAG00000010156	72582.7	16.1473574992673	5.57283084105584	80	TPT1	TGTCGGAGAACATCTCGTCATGG
ENSBTAG00000019603.5_S_9	ENSBTAG00000019603.5	0	ENSBTAG00000019603.5	46.5619	5.57173305536956	5.57173305536956	81	LDHB	GACTGACGAGCTTGCTCTTGTGG
ENSBTAG00000015349.4_S_7	ENSBTAG00000015349.4	133.497	ENSBTAG00000015349.4	6386.95	12.6411369804071	5.5697108406985	82	BIN2	GACTTCGACCGCGATGCCGCGGG
ENSBTAG00000004788.4_A_59	ENSBTAG00000004788.4	83.6273	ENSBTAG00000004788.4	3939.62	11.9442074905841	5.54115602818596	83	REXO4	CCTCGTCGTACTCCGCAGTCAGG
LOC104969408_A_5	LOC104969408	0	LOC104969408	43.3195	5.46986933284385	5.46986933284385	84	LOC104969408	TAGGAAGCTACAGCTGTAGCAGG
ENSBTAG00000010644.5_A_30	ENSBTAG00000010644.5	21.3468	ENSBTAG00000010644.5	964.36	9.91492256260777	5.43292642691507	85	CHST11	GGTACCGTAGCGCTTATGGAAGG
ENSBTAG00000015479_A_97	ENSBTAG00000015479	137.987	ENSBTAG00000015479	5982.95	12.546882612328	5.42807935934035	86	OR1AF3	TGGGGTTGTAATCGCTATCTTGG
ENSBTAG00000019721_A_19	ENSBTAG00000019721	85.6807	ENSBTAG00000019721	3687.35	11.8487580420421	5.41111849970859	87	REXO4	GCGCGTGTCCGACCAGAATCCGG
ENSBTAG00000044208.2_S_26	ENSBTAG00000044208.2	34.0736	ENSBTAG00000044208.2	1491.2	10.5432241674786	5.41090972223174	88	DUSP4	CAACACTATTGTGCGGCGGCGGG
ENSBTAG00000012144.4_S_49	ENSBTAG00000012144.4	0	ENSBTAG00000012144.4	41.1505	5.3974776466445	5.3974776466445	89	ZMYND19	CTACAACGCCAACGGCGACGTGG
ENSBTAG00000013341.5_S_40	ENSBTAG00000013341.5	0	ENSBTAG00000013341.5	40.6106	5.37888022342733	5.37888022342733	90	GYG2	GCCGGATTGCTTCAATAGCGGGG
ENSBTAG00000040324.2_A_52	ENSBTAG00000040324.2	0	ENSBTAG00000040324.2	40.0549	5.35948150288442	5.35948150288442	91	ENSBTAG00000040324	GAACATTGGCGTTTGCAGTTGGG
ENSBTAG00000008897_A_50	ENSBTAG00000008897	138.439	ENSBTAG00000008897	5707.56	12.4789101096407	5.35542432479901	92	SLC16A13	AGTTCGGAGGACTACTACTGAGG
ENSBTAG00000048057.1_S_19	ENSBTAG00000048057.1	67.493	ENSBTAG00000048057.1	2756.47	11.4291278867134	5.33124357801242	93	GSK3B	GGTCTATCTTAATCTGGTGCTGG
ENSBTAG00000002564_A_53	ENSBTAG00000002564	95.7901	ENSBTAG00000002564	3888.18	11.9252498000739	5.32846286042358	94	RORB	ATCATCGTTGGCGCGGTCCTTGG
ENSBTAG00000014822.3_S_31	ENSBTAG00000014822.3	0	ENSBTAG00000014822.3	38.9688	5.32080179612942	5.32080179612942	95	MRPL52	GGGGTTCTACTACAAAACCCAGG
ENSBTAG00000039954.2_A_34	ENSBTAG00000039954.2	155.859	ENSBTAG00000039954.2	6136.77	12.5834992084377	5.29017599526942	96	LOC100300237	AACGGCCTTGATAGTGTAGAGGG
ENSBTAG00000012344_S_5	ENSBTAG00000012344	2344.54	ENSBTAG00000012344	91611.2	16.4832519157871	5.28754775527401	97	RPL26	ATGAAGTTCAGGTTGTACGAGGG
ENSBTAG00000016563.5_S_156	ENSBTAG00000016563.5	0	ENSBTAG00000016563.5	37.8986	5.28164603978223	5.28164603978223	98	GOLGA4	TAGGCAGGATACCGCGTTAAAGG
REST_S_77	REST	22.8812	REST	889.607	9.79864534195359	5.22084012803845	99	REST	TGACTGGGAAGAAAAACGAAAGG
TSTA3_A_38	TSTA3	0	TSTA3	36.2695	5.21992210151902	5.21992210151902	100	TSTA3	CTCGATACTGAAGTTGTCGTGGG
ENSBTAG00000020739.5_S_17	ENSBTAG00000020739.5	0	ENSBTAG00000020739.5	36.2631	5.2196759740149	5.2196759740149
ENSBTAG00000006894.5_S_112	ENSBTAG00000006894.5	123.5	ENSBTAG00000006894.5	4483.72	12.130801406277	5.17079918156783
ENSBTAG00000014598.5_A_459	ENSBTAG00000014598.5	103.236	ENSBTAG00000014598.5	3739.9	11.8691683762883	5.16545438906655
ENSBTAG00000017580.3_A_103	ENSBTAG00000017580.3	110.299	ENSBTAG00000017580.3	3968.84	11.9548643535815	5.15656367795748
ENSBTAG00000025954.4_A_62	ENSBTAG00000025954.4	104.433	ENSBTAG00000025954.4	3734.38	11.8670394327511	5.14686258186895
ENSBTAG00000010024_A_1	ENSBTAG00000010024	54.4726	ENSBTAG00000010024	1956.73	10.934969650602	5.14126599151133
ENSBTAG00000005492.5_A_34	ENSBTAG00000005492.5	38.5642	ENSBTAG00000005492.5	1362.92	10.4135404347174	5.10741679688742
ENSBTAG00000000533.5_S_6	ENSBTAG00000000533.5	44.6343	ENSBTAG00000000533.5	1565.88	10.6136744351003	5.10162778917717
ENSBTAG00000016495.4_A_62	ENSBTAG00000016495.4	21.7982	ENSBTAG00000016495.4	774.755	9.59945788604577	5.08861259663057
ENSBTAG00000047073.1_A_39	ENSBTAG00000047073.1	57.8801	ENSBTAG00000047073.1	1990.97	10.9599816422013	5.08027307568446
ENSBTAG00000001404.4_A_9	ENSBTAG00000001404.4	32.5392	ENSBTAG00000001404.4	1127.26	10.1398829306842	5.07210710447062
ENSBTAG00000005227_A_29	ENSBTAG00000005227	0	ENSBTAG00000005227	32.4872	5.06553924173027	5.06553924173027
COPS7B_A_36	COPS7B	111.721	COPS7B	3736.49	11.8678548212592	5.05124218537025
ENSBTAG00000003702.5_A_7	ENSBTAG00000003702.5	102.58204478145	ENSBTAG00000003702.5	3413.79	11.7375819751454	5.04295184170681
ENSBTAG00000011425.5_A_5	ENSBTAG00000011425.5	0	ENSBTAG00000011425.5	31.9505	5.04223050154694	5.04223050154694
LOC107131340_S_3	LOC107131340	27.5071	LOC107131340	937.83	9.87471997473572	5.04147199559067
ENSBTAG00000031824.3_S_9	ENSBTAG00000031824.3	112.534	ENSBTAG00000031824.3	3720.21	11.861556230996	5.03458129635254
LOC101910094_A_36	LOC101910094	116.595	LOC101910094	3815.51	11.8980392368187	5.02035243919096
ENSBTAG00000018214.4_S_17	ENSBTAG00000018214.4	0	ENSBTAG00000018214.4	31.4043	5.01811446114728	5.01811446114728
ENSBTAG00000047188.1_A_73	ENSBTAG00000047188.1	47.6581	ENSBTAG00000047188.1	1556.57	10.605081485347	5.00047410979216
ENSBTAG00000019339.4_S_149	ENSBTAG00000019339.4	0	ENSBTAG00000019339.4	30.3151	4.96878469983926	4.96878469983926
GABRA2_S_11	GABRA2	0	GABRA2	29.7688	4.94339800882264	4.94339800882264
ENSBTAG00000014907.5_A_84	ENSBTAG00000014907.5	31.8173	ENSBTAG00000014907.5	1008.65	9.97964052383615	4.94325593774233
COPS7B_S_15	COPS7B	118.671	COPS7B	3662.9	11.8391627257913	4.93622950109424
ENSBTAG00000006582_A_12	ENSBTAG00000006582	0	ENSBTAG00000006582	29.2417	4.91846676410625	4.91846676410625
ENSBTAG00000019912.5_S_55	ENSBTAG00000019912.5	0	ENSBTAG00000019912.5	29.2322	4.91801174466997	4.91801174466997
ENSBTAG00000015040.5_S_48	ENSBTAG00000015040.5	516.611	ENSBTAG00000015040.5	15582.4	13.9277219086945	4.91199665639519
ENSBTAG00000004933.3_S_10	ENSBTAG00000004933.3	55.9845	ENSBTAG00000004933.3	1708.34	10.7392205008994	4.90672292098655
ENSBTAG00000020735.4_S_361	ENSBTAG00000020735.4	0	ENSBTAG00000020735.4	28.6955	4.89217075981577	4.89217075981577
LOC112444193_S_24	LOC112444193	0	LOC112444193	28.6891	4.89186184937854	4.89186184937854
LOC100847371_A_11	LOC100847371	255.395	LOC100847371	7537.55	12.8800705726484	4.87784859963752
ENSBTAG00000039929.2_A_26	ENSBTAG00000039929.2	0	ENSBTAG00000039929.2	28.1492	4.86538654585996	4.86538654585996
ENSBTAG00000002887_S_48	ENSBTAG00000002887	62.3932	ENSBTAG00000002887	1846.44	10.851312074236	4.86505504424019
ENSBTAG00000017661.5_A_75	ENSBTAG00000017661.5	36.082	ENSBTAG00000017661.5	1079.09	10.0769323036139	4.86428680896989
ENSBTAG00000031500_A_69	ENSBTAG00000031500	41.0915	ENSBTAG00000031500	1220.47	10.2544050745679	4.8589470858405
TMEM225B_S_9	TMEM225B	69.0049	TMEM225B	2025.63	10.9848702588256	4.8554868165311
ENSBTAG00000017709.5_S_2	ENSBTAG00000017709.5	0	ENSBTAG00000017709.5	27.6221	4.83905735328029	4.83905735328029
ENSBTAG00000007898.3_S_17	ENSBTAG00000007898.3	0	ENSBTAG00000007898.3	27.6189	4.83889711401744	4.83889711401744
ENSBTAG00000011683.5_A_152	ENSBTAG00000011683.5	0	ENSBTAG00000011683.5	27.6189	4.83889711401744	4.83889711401744
ENSBTAG00000032878_S_7	ENSBTAG00000032878	0	ENSBTAG00000032878	27.6157	4.8387368569499	4.8387368569499
ENSBTAG00000006024.4_S_97	ENSBTAG00000006024.4	0	ENSBTAG00000006024.4	27.6094	4.83841628941011	4.83841628941011
ENSBTAG00000014967.4_A_111	ENSBTAG00000014967.4	145.659	ENSBTAG00000014967.4	4118.26	12.0081683650452	4.81184296514681
ENSBTAG00000002979.5_A_17	ENSBTAG00000002979.5	0	ENSBTAG00000002979.5	27.0663	4.81076882678242	4.81076882678242
ENSBTAG00000034918.2_A_10	ENSBTAG00000034918.2	119.664	ENSBTAG00000034918.2	3371.46	11.7195856249877	4.80473193666928
ENSBTAG00000005082_S_6	ENSBTAG00000005082	0	ENSBTAG00000005082	26.5392	4.78341406114639	4.78341406114639
EMC4_A_32	EMC4	0	EMC4	26.5328	4.78308096066913	4.78308096066913
ENSBTAG00000021144_A_38	ENSBTAG00000021144	0	ENSBTAG00000021144	26.5297	4.78291438158396	4.78291438158396
ENSBTAG00000046231.1_A_11	ENSBTAG00000046231.1	0	ENSBTAG00000046231.1	26.5265	4.78274778326533	4.78274778326533
ENSBTAG00000013003.4_A_5	ENSBTAG00000013003.4	49.7566	ENSBTAG00000013003.4	1393.14	10.445159887323	4.77963666013572
ENSBTAG00000038490.2_A_7	ENSBTAG00000038490.2	41.6105	ENSBTAG00000038490.2	1165.68	10.1881915423116	4.77505376847807
ENSBTAG00000017255.5_S_39	ENSBTAG00000017255.5	35.5179	ENSBTAG00000017255.5	991.261	9.95457523322296	4.7640442421543
LOC112441538_S_56	LOC112441538	0	LOC112441538	25.9866	4.75417169699449	4.75417169699449
ENSBTAG00000006821.4_A_32	ENSBTAG00000006821.4	50.253	ENSBTAG00000006821.4	1369.83	10.4208346030785	4.74126899277964
ENSBTAG00000015074.5_A_57	ENSBTAG00000015074.5	155.136	ENSBTAG00000015074.5	4155.45	12.0211373352949	4.73447338303326
ENSBTAG00000010639.5_A_53	ENSBTAG00000010639.5	0	ENSBTAG00000010639.5	25.4404	4.7246712725819	4.7246712725819
LOC782692_A_46	LOC782692	43.709	LOC782692	1176.53	10.2015441984579	4.71904973111551
ENSBTAG00000010626.5_S_88	ENSBTAG00000010626.5	36.5559	ENSBTAG00000010626.5	985.478	9.94614282938107	4.71517663584984
ENSBTAG00000011934.4_S_177	ENSBTAG00000011934.4	80.2198	ENSBTAG00000011934.4	2113.18	11.0458792618973	4.70211955878354
ENSBTAG00000046952.1_A_7	ENSBTAG00000046952.1	0	ENSBTAG00000046952.1	24.9069	4.69526327292563	4.69526327292563
ENSBTAG00000021867.5_S_18	ENSBTAG00000021867.5	0	ENSBTAG00000021867.5	24.9005	4.69490918228667	4.69490918228667
ENSBTAG00000006543.3_A_199	ENSBTAG00000006543.3	96.4669	ENSBTAG00000006543.3	2494.56	11.2851491663004	4.67830934656945
LOC100299764_A_25	LOC100299764	0	LOC100299764	24.3702	4.6650625657531	4.6650625657531
ENSBTAG00000019667.5_A_34	ENSBTAG00000019667.5	0	ENSBTAG00000019667.5	24.3543	4.66415844059364	4.66415844059364
ENSBTAG00000021699.5_S_31	ENSBTAG00000021699.5	138.235	ENSBTAG00000021699.5	3521.03	11.7821921470117	4.66081211788876
ENSBTAG00000037511.2_S_35	ENSBTAG00000037511.2	297.366	ENSBTAG00000037511.2	7447.68	12.8627697896328	4.64182906313172
ENSBTAG00000020922.5_A_63	ENSBTAG00000020922.5	0	ENSBTAG00000020922.5	23.824	4.63366197761818	4.63366197761818
ENSBTAG00000009686.2_S_109	ENSBTAG00000009686.2	0	ENSBTAG00000009686.2	23.8208	4.63347721981157	4.63347721981157
SMIM10L1_A_14	SMIM10L1	73.1568	SMIM10L1	1826.26	10.8354677344982	4.62296042800328
ENSBTAG00000019615.5_A_39	ENSBTAG00000019615.5	40.7303	ENSBTAG00000019615.5	1025.58	10.0036308943922	4.62060597863386
ENSBTAG00000010124.5_S_55	ENSBTAG00000010124.5	154.685	ENSBTAG00000010124.5	3814.01	11.8974725595169	4.61498519770673
ENSBTAG00000010119.4_S_50	ENSBTAG00000010119.4	0	ENSBTAG00000010119.4	23.2841	4.60194046909751	4.60194046909751
ENSBTAG00000012833.5_S_64	ENSBTAG00000012833.5	0	ENSBTAG00000012833.5	23.2714	4.60118485885674	4.60118485885674
ENSBTAG00000027024.4_A_59	ENSBTAG00000027024.4	0.518992	ENSBTAG00000027024.4	35.7391	5.19924573429053	4.59613116198902
ENSBTAG00000002485.5_A_655	ENSBTAG00000002485.5	0	ENSBTAG00000002485.5	22.7379	4.56911942184937	4.56911942184937
ENSBTAG00000011279.5_A_124	ENSBTAG00000011279.5	0	ENSBTAG00000011279.5	22.7315	4.56873297266475	4.56873297266475
ENSBTAG00000045794.1_S_4	ENSBTAG00000045794.1	0	ENSBTAG00000045794.1	22.7315	4.56873297266475	4.56873297266475
ENSBTAG00000038437.1_S_15	ENSBTAG00000038437.1	34.4348	ENSBTAG00000038437.1	836.462	9.70987990903668	4.56278473184032
ENSBTAG00000048303.1_A_15	ENSBTAG00000048303.1	63.07	ENSBTAG00000048303.1	1510.09	10.5613718040935	4.55979387542904
DRD5_A_59	DRD5	0.518992	DRD5	34.6562	5.15608213524559	4.55296756294407
ENSBTAG00000035487.3_S_33	ENSBTAG00000035487.3	0	ENSBTAG00000035487.3	22.198	4.53592972905662	4.53592972905662
ENSBTAG00000001179.5_S_117	ENSBTAG00000001179.5	53.3895	ENSBTAG00000001179.5	1232.22	10.2682129345973	4.50295572982692
ENSBTAG00000037965.2_S_84	ENSBTAG00000037965.2	29.4478	ENSBTAG00000037965.2	689.196	9.43086246391993	4.50259744759535
ENSBTAG00000014426.4_S_14	ENSBTAG00000014426.4	0	ENSBTAG00000014426.4	21.6454	4.50114863269121	4.50114863269121
ENSBTAG00000046218.1_A_20	ENSBTAG00000046218.1	3.58786	ENSBTAG00000046218.1	102.88895134205	6.69889842061349	4.50107763384587
VPS13B_S_25	VPS13B	47.2969	VPS13B	1072.08	10.0675444042684	4.47368595522323
ENSBTAG00000013766.3_A_32	ENSBTAG00000013766.3	94.1429	ENSBTAG00000013766.3	2109.45	11.043337277859	4.47131312948013
SPAG16_S_11	SPAG16	0	SPAG16	21.1278	4.46778988176435	4.46778988176435
ENSBTAG00000024115.4_S_28	ENSBTAG00000024115.4	26.9881	ENSBTAG00000024115.4	609.702	9.2543259220338	4.44758530406942
ENSBTAG00000004138.5_S_357	ENSBTAG00000004138.5	52.2163	ENSBTAG00000004138.5	1157.06	10.1774902104684	4.44369426487283
ENSBTAG00000018424.5_A_11	ENSBTAG00000018424.5	57.3386	ENSBTAG00000018424.5	1259.91	10.3002504028392	4.43387208847644
PIFO_A_1	PIFO	0	PIFO	20.5911	4.43236761327232	4.43236761327232
ENSBTAG00000009634_A_12	ENSBTAG00000009634	0	ENSBTAG00000009634	20.5784	4.43151773145223	4.43151773145223
CASC10_A_68	CASC10	0	CASC10	20.5721	4.43109260272442	4.43109260272442
ENSBTAG00000001391_S_2	ENSBTAG00000001391	0	ENSBTAG00000001391	20.5721	4.43109260272442	4.43109260272442
ENSBTAG00000046131.1_S_3	ENSBTAG00000046131.1	0	ENSBTAG00000046131.1	20.5689	4.4308799913696	4.4308799913696
ENSBTAG00000013270.5_S_20	ENSBTAG00000013270.5	57.4288	ENSBTAG00000013270.5	1248.55	10.2871944239437	4.41858780353613
ENSBTAG00000032304.2_S_100	ENSBTAG00000032304.2	0	ENSBTAG00000032304.2	20.0417	4.39518213652349	4.39518213652349
LOC519282_A_8	LOC519282	0	LOC519282	20.0386	4.39496416618982	4.39496416618982
LOC101902125_S_7	LOC101902125	0	LOC101902125	20.0354	4.39474616292245	4.39474616292245
ENSBTAG00000032560.1_S_8	ENSBTAG00000032560.1	0	ENSBTAG00000032560.1	20.029	4.39431005753646	4.39431005753646
ENSBTAG00000005263.5_S_30	ENSBTAG00000005263.5	98.3399	ENSBTAG00000005263.5	2085.21	11.0266689425272	4.39236711566754
ENSBTAG00000007320.2_A_171	ENSBTAG00000007320.2	0.518992	ENSBTAG00000007320.2	30.3373	4.96980949433823	4.36669492203672
ENSBTAG00000018489_S_62	ENSBTAG00000018489	0	ENSBTAG00000018489	19.4955	4.35723656847042	4.35723656847042
ENSBTAG00000003375.5_S_39	ENSBTAG00000003375.5	0	ENSBTAG00000003375.5	19.4923	4.35701278860375	4.35701278860375
ENSBTAG00000016227_A_36	ENSBTAG00000016227	0	ENSBTAG00000016227	19.4923	4.35701278860375	4.35701278860375
ENSBTAG00000047806.1_A_7	ENSBTAG00000047806.1	0	ENSBTAG00000047806.1	19.4923	4.35701278860375	4.35701278860375
ENSBTAG00000038062.1_A_37	ENSBTAG00000038062.1	0	ENSBTAG00000038062.1	19.4892	4.35678897402067	4.35678897402067
DUSP10_S_6	DUSP10	0	DUSP10	19.486	4.35656512471039	4.35656512471039
ENSBTAG00000008222.5_S_26	ENSBTAG00000008222.5	0	ENSBTAG00000008222.5	19.486	4.35656512471039	4.35656512471039
ENSBTAG00000004193.4_A_39	ENSBTAG00000004193.4	63.6341	ENSBTAG00000004193.4	1302.15	10.3477914816525	4.33356747834893
ENSBTAG00000018263.5_A_7	ENSBTAG00000018263.5	21.7756	ENSBTAG00000018263.5	457.482	8.84072263534032	4.3313046654275
RNF39_A_31	RNF39	0	RNF39	18.9588	4.31895544252217	4.31895544252217
ENSBTAG00000001030.5_A_148	ENSBTAG00000001030.5	0	ENSBTAG00000001030.5	18.9557	4.31872564481534	4.31872564481534
TCFL5_A_43	TCFL5	0	TCFL5	18.9493	4.3182659395707	4.3182659395707
ENSBTAG00000011838.4_A_151	ENSBTAG00000011838.4	0	ENSBTAG00000011838.4	18.9429	4.31780608779734	4.31780608779734
LOC101907697_S_18	LOC101907697	0.518992	LOC101907697	29.248	4.91877003068908	4.31565545838757
ENSBTAG00000001870.4_S_122	ENSBTAG00000001870.4	35.834	ENSBTAG00000001870.4	719.003	9.49185922892472	4.28889411380397
ENSBTAG00000005826.4_A_3	ENSBTAG00000005826.4	0	ENSBTAG00000005826.4	18.4126	4.27892223519097	4.27892223519097
ENSBTAG00000012311.2_S_50	ENSBTAG00000012311.2	52.7578	ENSBTAG00000012311.2	1042.29	10.0269255686431	4.27852275270998
ENSBTAG00000010149.5_S_12	ENSBTAG00000010149.5	0	ENSBTAG00000010149.5	18.4063	4.27844966816535	4.27844966816535
ENSBTAG00000009960.5_A_35	ENSBTAG00000009960.5	0	ENSBTAG00000009960.5	18.4031	4.27821332659236	4.27821332659236
C22H3orf20_S_108	C22H3orf20	210.738	C22H3orf20	4100.47	12.0019264495935	4.27579181667909
ENSBTAG00000008110.3_A_3	ENSBTAG00000008110.3	200.493	ENSBTAG00000008110.3	3877.4	11.9212472413589	4.26666019574023
ENSBTAG00000007917.5_S_63	ENSBTAG00000007917.5	52.1937	ENSBTAG00000007917.5	1013.55	9.98662989362373	4.25344524685209
ENSBTAG00000038665.2_S_39	ENSBTAG00000038665.2	271.484	ENSBTAG00000038665.2	5156.22	12.3323767451517	4.24234996485822
ENSBTAG00000003045.5_A_51	ENSBTAG00000003045.5	0	ENSBTAG00000003045.5	17.8823	4.23896127858002	4.23896127858002
ENSBTAG00000011195.5_S_97	ENSBTAG00000011195.5	0	ENSBTAG00000011195.5	17.8791	4.23871837813782	4.23871837813782
ENSBTAG00000014103.5_S_55	ENSBTAG00000014103.5	0	ENSBTAG00000014103.5	17.8791	4.23871837813782	4.23871837813782
ENSBTAG00000003110.5_A_5	ENSBTAG00000003110.5	0	ENSBTAG00000003110.5	17.8632	4.23750326212136	4.23750326212136
ENSBTAG00000014665.5_S_34	ENSBTAG00000014665.5	0	ENSBTAG00000014665.5	17.8632	4.23750326212136	4.23750326212136
ENSBTAG00000021096.5_S_146	ENSBTAG00000021096.5	0	ENSBTAG00000021096.5	17.8632	4.23750326212136	4.23750326212136
ENSBTAG00000037651.1_A_11	ENSBTAG00000037651.1	0	ENSBTAG00000037651.1	17.8632	4.23750326212136	4.23750326212136
ENSBTAG00000020611.4_S_143	ENSBTAG00000020611.4	0.4964482849745	ENSBTAG00000020611.4	27.0632	4.81060541434382	4.22906299203971
C22H3orf20_A_110	C22H3orf20	219.2	C22H3orf20	4110.57	12.0054731137837	4.22280307272711
ENSBTAG00000018453.5_S_2	ENSBTAG00000018453.5	0	ENSBTAG00000018453.5	17.3297	4.19611148909357	4.19611148909357
LOC112446748_S_20	LOC112446748	0	LOC112446748	17.3202	4.19536068769635	4.19536068769635
DPRX_S_15	DPRX	0	DPRX	17.317	4.1951103337128	4.1951103337128
ZIM2_A_22	ZIM2	0	ZIM2	17.317	4.1951103337128	4.1951103337128
ENSBTAG00000001114.3_S_27	ENSBTAG00000001114.3	61.9193	ENSBTAG00000001114.3	1146.77	10.1646227234264	4.18919125935116
ENSBTAG00000013766.3_S_90	ENSBTAG00000013766.3	112.827	ENSBTAG00000013766.3	2056.47	11.0066559739277	4.17596170422069
BOSTAUV1R424_S_5	BOSTAUV1R424	376.526	BOSTAUV1R424	6810.35	12.7337256392392	4.17329509921501
ENSBTAG00000039684.3_A_16	ENSBTAG00000039684.3	75.0524	ENSBTAG00000039684.3	1354.14	10.4042291261444	4.15530671675458
ENSBTAG00000037977_S_11	ENSBTAG00000037977	0	ENSBTAG00000037977	16.7962	4.15349699469447	4.15349699469447
ENSBTAG00000005534.3_S_43	ENSBTAG00000005534.3	0	ENSBTAG00000005534.3	16.7898	4.15298149710899	4.15298149710899
ENSBTAG00000038414_A_25	ENSBTAG00000038414	0	ENSBTAG00000038414	16.7898	4.15298149710899	4.15298149710899
LOC100298923_A_27	LOC100298923	0	LOC100298923	16.7898	4.15298149710899	4.15298149710899
MAP3K6_S_185	MAP3K6	0	MAP3K6	16.7898	4.15298149710899	4.15298149710899
ENSBTAG00000011521_A_37	ENSBTAG00000011521	279.088	ENSBTAG00000011521	4979.75	12.2821471917444	4.15240898776912
ENSBTAG00000015208.6_S_152	ENSBTAG00000015208.6	0	ENSBTAG00000015208.6	16.7803	4.15220790519168	4.15220790519168
LOC101907835_A_12	LOC101907835	0	LOC101907835	16.7739	4.15169194670603	4.15169194670603
ENSBTAG00000007988.6_S_33	ENSBTAG00000007988.6	0.518992	ENSBTAG00000007988.6	25.9961	4.75468142967835	4.15156685737683
ENSBTAG00000015191.5_S_397	ENSBTAG00000015191.5	0	ENSBTAG00000015191.5	16.25	4.1085222754258	4.1085222754258
ENSBTAG00000006511_A_165	ENSBTAG00000006511	0	ENSBTAG00000006511	16.2436	4.1079904515482	4.1079904515482
ENSBTAG00000006848.5_A_307	ENSBTAG00000006848.5	0	ENSBTAG00000006848.5	16.2436	4.1079904515482	4.1079904515482
ENSBTAG00000014638_A_65	ENSBTAG00000014638	0	ENSBTAG00000014638	16.2404	4.10772446606518	4.10772446606518
ENSBTAG00000040490.2_S_64	ENSBTAG00000040490.2	0	ENSBTAG00000040490.2	16.2404	4.10772446606518	4.10772446606518
ENSBTAG00000046026.1_A_19	ENSBTAG00000046026.1	0	ENSBTAG00000046026.1	16.2404	4.10772446606518	4.10772446606518
MALRD1_A_236	MALRD1	0	MALRD1	16.2373	4.10745843154251	4.10745843154251
ENSBTAG00000046799.1_S_4	ENSBTAG00000046799.1	0	ENSBTAG00000046799.1	15.7133	4.06292370635263	4.06292370635263
ENSBTAG00000002770.5_S_38	ENSBTAG00000002770.5	0	ENSBTAG00000002770.5	15.7101	4.06264928010962	4.06264928010962
ENSBTAG00000011227.6_A_117	ENSBTAG00000011227.6	0	ENSBTAG00000011227.6	15.7069	4.06237480166024	4.06237480166024
ENSBTAG00000002660_S_87	ENSBTAG00000002660	0	ENSBTAG00000002660	15.7006	4.06182568804564	4.06182568804564
LOC112442412_A_23	LOC112442412	0	LOC112442412	15.7006	4.06182568804564	4.06182568804564
OR4K13_S_22	OR4K13	0	OR4K13	15.7006	4.06182568804564	4.06182568804564
ENSBTAG00000002110.5_A_13	ENSBTAG00000002110.5	0	ENSBTAG00000002110.5	15.6942	4.06127636534972	4.06127636534972
PEG10_A_38	PEG10	49.7791	PEG10	838.787	9.71387922024083	4.04771534832226
ENSBTAG00000011437.5_S_7	ENSBTAG00000011437.5	154.257	ENSBTAG00000011437.5	2535.51	11.3086287236307	4.03011611996512
ENSBTAG00000013003.4_A_6	ENSBTAG00000013003.4	86.1997	ENSBTAG00000013003.4	1421.85	10.4745693966326	4.02831761778505
ENSBTAG00000046089_A_90	ENSBTAG00000046089	0	ENSBTAG00000046089	15.1639	4.01470229346793	4.01470229346793
CENPBD1_A_86	CENPBD1	0	CENPBD1	15.1607	4.01441853872087	4.01441853872087
ENSBTAG00000010622_S_127	ENSBTAG00000010622	0	ENSBTAG00000010622	15.1607	4.01441853872087	4.01441853872087
ENSBTAG00000014712.3_A_46	ENSBTAG00000014712.3	0	ENSBTAG00000014712.3	15.1607	4.01441853872087	4.01441853872087
ENSBTAG00000027825.3_S_12	ENSBTAG00000027825.3	0	ENSBTAG00000027825.3	15.1575	4.01413472815734	4.01413472815734
ENSBTAG00000006082.3_A_76	ENSBTAG00000006082.3	0	ENSBTAG00000006082.3	15.1512	4.0135669394751	4.0135669394751
ENSBTAG00000020872.5_S_38	ENSBTAG00000020872.5	0	ENSBTAG00000020872.5	15.1512	4.0135669394751	4.0135669394751
RPS5_A_46	RPS5	0	RPS5	15.1512	4.0135669394751	4.0135669394751
ENSBTAG00000011521_S_28	ENSBTAG00000011521	152.181	ENSBTAG00000011521	2469.46	11.2705629687164	4.01147105555331
ENSBTAG00000046424.1_S_53	ENSBTAG00000046424.1	60.8813	ENSBTAG00000046424.1	980.508	9.93885591894925	3.98742319919939
ENSBTAG00000003444.4_S_133	ENSBTAG00000003444.4	0	ENSBTAG00000003444.4	14.624	3.96569406078058	3.96569406078058
ENSBTAG00000004662.5_S_48	ENSBTAG00000004662.5	0	ENSBTAG00000004662.5	14.624	3.96569406078058	3.96569406078058
ENSBTAG00000025182.3_A_21	ENSBTAG00000025182.3	0	ENSBTAG00000025182.3	14.6208	3.96540050032048	3.96540050032048
ENSBTAG00000011116.4_S_27	ENSBTAG00000011116.4	0	ENSBTAG00000011116.4	14.6177	3.96510688011899	3.96510688011899
ENSBTAG00000012887_A_4	ENSBTAG00000012887	0	ENSBTAG00000012887	14.6177	3.96510688011899	3.96510688011899
ENSBTAG00000032059_S_115	ENSBTAG00000032059	0	ENSBTAG00000032059	14.6177	3.96510688011899	3.96510688011899
CNDP1_S_67	CNDP1	0	CNDP1	14.6145	3.96481320014715	3.96481320014715
ENTPD1_A_2	ENTPD1	0	ENTPD1	14.6145	3.96481320014715	3.96481320014715
ENSBTAG00000023529.4_A_164	ENSBTAG00000023529.4	142.004	ENSBTAG00000023529.4	2231.8	11.1246360994288	3.96472565921379
ENSBTAG00000004381.3_S_43	ENSBTAG00000004381.3	0	ENSBTAG00000004381.3	14.6113	3.96451946037602	3.96451946037602
ENSBTAG00000040521.2_A_102	ENSBTAG00000040521.2	43.145	ENSBTAG00000040521.2	673.096	9.39680920521057	3.93263258543386
ENSBTAG00000006730.3_S_183	ENSBTAG00000006730.3	78.1664	ENSBTAG00000006730.3	1193.37	10.2220387964915	3.91522277647681
ENSBTAG00000012146.5_A_49	ENSBTAG00000012146.5	0	ENSBTAG00000012146.5	14.0842	3.91496230286802	3.91496230286802
SGCE_S_22	SGCE	0	SGCE	14.081	3.91465823472005	3.91465823472005
ENSBTAG00000007273.5_A_103	ENSBTAG00000007273.5	0	ENSBTAG00000007273.5	14.0778	3.91435410248153	3.91435410248153
ENSBTAG00000011843_S_71	ENSBTAG00000011843	0	ENSBTAG00000011843	14.0778	3.91435410248153	3.91435410248153
ENSBTAG00000002288_A_92	ENSBTAG00000002288	0	ENSBTAG00000002288	14.0746	3.91404990611586	3.91404990611586
ENSBTAG00000006014.6_A_200	ENSBTAG00000006014.6	0	ENSBTAG00000006014.6	14.0746	3.91404990611586	3.91404990611586
ENSBTAG00000021072.5_S_27	ENSBTAG00000021072.5	0	ENSBTAG00000021072.5	14.0746	3.91404990611586	3.91404990611586
ESM1_S_5	ESM1	0	ESM1	14.0746	3.91404990611586	3.91404990611586
ENSBTAG00000031500_A_68	ENSBTAG00000031500	81.0324	ENSBTAG00000031500	1235	10.2714637918614	3.91334270642478
ENSBTAG00000008152.5_S_23	ENSBTAG00000008152.5	88.411	ENSBTAG00000008152.5	1342.82	10.3921258017535	3.90974594760547
ENSBTAG00000004013.5_A_7	ENSBTAG00000004013.5	0.518992	ENSBTAG00000004013.5	21.6486	4.50135113734141	3.8982365650399
ENSBTAG00000018115_S_50	ENSBTAG00000018115	1.5344329179995	ENSBTAG00000018115	36.279	5.22029121406575	3.87862823524399
ENSBTAG00000039850_A_21	ENSBTAG00000039850	34.4799	ENSBTAG00000039850	518.186	9.02010673022341	3.8711770014673
ENSBTAG00000016913.5_A_135	ENSBTAG00000016913.5	34.0511	ENSBTAG00000016913.5	511.158	9.00044482003872	3.86905798418555
ENSBTAG00000020607.4_A_30	ENSBTAG00000020607.4	0	ENSBTAG00000020607.4	13.5443	3.86238136099539	3.86238136099539
ENSBTAG00000021164.6_S_25	ENSBTAG00000021164.6	0	ENSBTAG00000021164.6	13.5443	3.86238136099539	3.86238136099539
ENSBTAG00000033669.4_S_181	ENSBTAG00000033669.4	0	ENSBTAG00000033669.4	13.5443	3.86238136099539	3.86238136099539
CNDP1_A_56	CNDP1	0	CNDP1	13.5411	3.86207	3.86207
ENSBTAG00000006037_A_7	ENSBTAG00000006037	0	ENSBTAG00000006037	13.5348	3.86143508620561	3.86143508620561
ENSBTAG00000023610.4_S_3	ENSBTAG00000023610.4	0	ENSBTAG00000023610.4	13.5348	3.86143508620561	3.86143508620561
ENSBTAG00000026199.4_A_52	ENSBTAG00000026199.4	0	ENSBTAG00000026199.4	13.5348	3.86143508620561	3.86143508620561
FGF14_S_7	FGF14	0	FGF14	13.5348	3.86143508620561	3.86143508620561
ENSBTAG00000011280.5_S_142	ENSBTAG00000011280.5	0	ENSBTAG00000011280.5	13.5316	3.8611195233023	3.8611195233023
ENSBTAG00000004916.5_S_19	ENSBTAG00000004916.5	118.288	ENSBTAG00000004916.5	1727.16	10.7550223833109	3.85672261877482
ENSBTAG00000038298.2_A_2	ENSBTAG00000038298.2	24.0319	ENSBTAG00000038298.2	359.538	8.4940078634314	3.84830998729535
ENSBTAG00000011963.5_S_11	ENSBTAG00000011963.5	56.8196	ENSBTAG00000011963.5	830.603	9.69975107757982	3.84626471330968
ENSBTAG00000013270.5_S_21	ENSBTAG00000013270.5	88.3208	ENSBTAG00000013270.5	1282.19	10.3255	3.84458941500805
ENSBTAG00000007754.4_A_21	ENSBTAG00000007754.4	727.552	ENSBTAG00000007754.4	10455	13.3520365710322	3.84314764452668
SVIL_A_130	SVIL	8.57489	SVIL	135.9	7.09698025780499	3.83772509319096
LOC112446442_A_21	LOC112446442	18.1427	LOC112446442	270.689	8.08581123146956	3.82709132050974
ENSBTAG00000006523.5_S_8	ENSBTAG00000006523.5	0	ENSBTAG00000006523.5	12.9981	3.80715620981355	3.80715620981355
ENSBTAG00000034657_A_6	ENSBTAG00000034657	0	ENSBTAG00000034657	12.9981	3.80715620981355	3.80715620981355
ENSBTAG00000038687.1_S_56	ENSBTAG00000038687.1	0	ENSBTAG00000038687.1	12.9981	3.80715620981355	3.80715620981355
LRRC74B_A_80	LRRC74B	0	LRRC74B	12.9981	3.80715620981355	3.80715620981355
ENSBTAG00000001110.5_S_89	ENSBTAG00000001110.5	0	ENSBTAG00000001110.5	12.9917	3.80650080947727	3.80650080947727
ENSBTAG00000018800.4_S_43	ENSBTAG00000018800.4	0	ENSBTAG00000018800.4	12.9917	3.80650080947727	3.80650080947727
ENSBTAG00000026772.4_A_268	ENSBTAG00000026772.4	0	ENSBTAG00000026772.4	12.9885	3.80617299762498	3.80617299762498
LOC784778_A_63	LOC784778	0	LOC784778	12.9885	3.80617299762498	3.80617299762498
ENSBTAG00000046978.1_S_19	ENSBTAG00000046978.1	118.852	ENSBTAG00000046978.1	1675.3	10.711064312751	3.80595849142953
ENSBTAG00000020883.4_S_3	ENSBTAG00000020883.4	103.62002941445	ENSBTAG00000020883.4	1450.6	10.5034261005765	3.7944108300522
ENSBTAG00000010442.5_S_15	ENSBTAG00000010442.5	132.571	ENSBTAG00000010442.5	1843.14	10.8487355598185	3.78726868315455
ENSBTAG00000010361_S_94	ENSBTAG00000010361	75.1877	ENSBTAG00000010361	1045.02	10.0306929149909	3.77920685779137
ENSBTAG00000006403.4_A_1	ENSBTAG00000006403.4	56.8872	ENSBTAG00000006403.4	793.193	9.63334650186975	3.77817359029459
ENSBTAG00000040028.2_A_183	ENSBTAG00000040028.2	5.09975	ENSBTAG00000040028.2	82.301	6.38026171419335	3.77151229991093
ENSBTAG00000045776.1_S_24	ENSBTAG00000045776.1	65.417	ENSBTAG00000045776.1	894.488	9.80653054078725	3.75304956791456
ENSBTAG00000039014.2_S_74	ENSBTAG00000039014.2	0	ENSBTAG00000039014.2	12.4582	3.75041435154535	3.75041435154535
ENSBTAG00000010256.5_S_16	ENSBTAG00000010256.5	0	ENSBTAG00000010256.5	12.455	3.75007354312678	3.75007354312678
ENSBTAG00000010790_S_51	ENSBTAG00000010790	0	ENSBTAG00000010790	12.455	3.75007354312678	3.75007354312678
ENSBTAG00000013666.4_A_30	ENSBTAG00000013666.4	0	ENSBTAG00000013666.4	12.455	3.75007354312678	3.75007354312678
ENSBTAG00000018928.5_A_92	ENSBTAG00000018928.5	0	ENSBTAG00000018928.5	12.455	3.75007354312678	3.75007354312678
LOC101904883_A_24	LOC101904883	0	LOC101904883	12.455	3.75007354312678	3.75007354312678
HAMP_S_11	HAMP	0	HAMP	12.4518	3.74973265417452	3.74973265417452
MBL1_S_72	MBL1	0	MBL1	12.4518	3.74973265417452	3.74973265417452
ENSBTAG00000010382.5_S_34	ENSBTAG00000010382.5	88.0047	ENSBTAG00000010382.5	1196.11	10.2253416260553	3.74953213521248
ENSBTAG00000019843.5_A_109	ENSBTAG00000019843.5	0	ENSBTAG00000019843.5	12.4487	3.74939168466122	3.74939168466122
ENSBTAG00000046239.1_S_148	ENSBTAG00000046239.1	0	ENSBTAG00000046239.1	12.4487	3.74939168466122	3.74939168466122
ENSBTAG00000020540.5_S_102	ENSBTAG00000020540.5	0	ENSBTAG00000020540.5	11.9183	3.6913491188208	3.6913491188208
ENSBTAG00000019218.4_A_83	ENSBTAG00000019218.4	0	ENSBTAG00000019218.4	11.9152	3.69099406608391	3.69099406608391
ENSBTAG00000047939.1_A_44	ENSBTAG00000047939.1	0	ENSBTAG00000047939.1	11.9152	3.69099406608391	3.69099406608391
LOC515090_A_39	LOC515090	0	LOC515090	11.9152	3.69099406608391	3.69099406608391
ENSBTAG00000018596.6_A_4	ENSBTAG00000018596.6	0	ENSBTAG00000018596.6	11.912	3.69063892594568	3.69063892594568
ENSBTAG00000018864.5_S_3	ENSBTAG00000018864.5	0	ENSBTAG00000018864.5	11.912	3.69063892594568	3.69063892594568
ENSBTAG00000025494.4_S_38	ENSBTAG00000025494.4	0	ENSBTAG00000025494.4	11.9088	3.69028369835748	3.69028369835748
ENSBTAG00000010177.4_S_8	ENSBTAG00000010177.4	41.1592	ENSBTAG00000010177.4	539.806	9.07896646730611	3.68119223618359
ENSBTAG00000015086.3_A_18	ENSBTAG00000015086.3	8.61997	ENSBTAG00000015086.3	120.238	6.92169490297708	3.65566204360556
ENSBTAG00000002844.4_S_77	ENSBTAG00000002844.4	1.5344329179995	ENSBTAG00000002844.4	30.8549	4.99344447278493	3.65178149396317
ENSBTAG00000020883.4_S_4	ENSBTAG00000020883.4	118.626	ENSBTAG00000020883.4	1499.23	10.5509681207146	3.64857855677992
ENSBTAG00000019646.5_S_175	ENSBTAG00000019646.5	1.03798	ENSBTAG00000019646.5	24.367	4.66488178604529	3.63773861282527
LOC100568284_A_46	LOC100568284	0	LOC100568284	11.3785	3.62976209050792	3.62976209050792
ENSBTAG00000006031.5_S_628	ENSBTAG00000006031.5	0	ENSBTAG00000006031.5	11.3753	3.62939155081277	3.62939155081277
ENSBTAG00000006860.4_A_66	ENSBTAG00000006860.4	0	ENSBTAG00000006860.4	11.3753	3.62939155081277	3.62939155081277
ENSBTAG00000018399.5_S_67	ENSBTAG00000018399.5	0	ENSBTAG00000018399.5	11.3753	3.62939155081277	3.62939155081277
ENSBTAG00000048222.1_A_44	ENSBTAG00000048222.1	0	ENSBTAG00000048222.1	11.3753	3.62939155081277	3.62939155081277
LOC100337053_S_149	LOC100337053	0	LOC100337053	11.3721	3.62902091592547	3.62902091592547
ENSBTAG00000000109.5_S_44	ENSBTAG00000000109.5	0	ENSBTAG00000000109.5	11.3689	3.62865018579591	3.62865018579591
ENSBTAG00000010359.4_S_8	ENSBTAG00000010359.4	0	ENSBTAG00000010359.4	11.3689	3.62865018579591	3.62865018579591
ENSBTAG00000013107.5_S_496	ENSBTAG00000013107.5	0	ENSBTAG00000013107.5	11.3689	3.62865018579591	3.62865018579591
ENSBTAG00000013863.2_A_40	ENSBTAG00000013863.2	0	ENSBTAG00000013863.2	11.3689	3.62865018579591	3.62865018579591
ENSBTAG00000000745.5_A_62	ENSBTAG00000000745.5	0	ENSBTAG00000000745.5	11.365763042325	3.6282793603664	3.6282793603664
ENSBTAG00000006860.4_S_158	ENSBTAG00000006860.4	0	ENSBTAG00000006860.4	11.365763042325	3.6282793603664	3.6282793603664
ENSBTAG00000039581.1_S_11	ENSBTAG00000039581.1	0	ENSBTAG00000039581.1	11.365763042325	3.6282793603664	3.6282793603664
ENSBTAG00000044105.2_S_50	ENSBTAG00000044105.2	0	ENSBTAG00000044105.2	11.365763042325	3.6282793603664	3.6282793603664
LOC100848495_S_37	LOC100848495	0	LOC100848495	11.365763042325	3.6282793603664	3.6282793603664
PDIK1L_S_5	PDIK1L	0	PDIK1L	11.3626	3.62790843960484	3.62790843960484
LBHD2_A_3	LBHD2	1.0154406014845	LBHD2	23.8113	4.63292280437818	3.62182753927726
LOC112444885_A_74	LOC112444885	25.2733	LOC112444885	318.902	8.32148632087647	3.60596108877455
ENSBTAG00000003495.4_S_17	ENSBTAG00000003495.4	2.52733	ENSBTAG00000003495.4	41.6808	5.41551606371886	3.59693971947453
ENSBTAG00000005351.3_A_30	ENSBTAG00000005351.3	124.403	ENSBTAG00000005351.3	1512.3	10.5634866023991	3.59306147627448
ENSBTAG00000032687.3_S_20	ENSBTAG00000032687.3	345.814	ENSBTAG00000032687.3	4113.4	12.006467890343	3.56845004176134
ENSBTAG00000013114.5_A_9	ENSBTAG00000013114.5	0	ENSBTAG00000013114.5	10.8354	3.56504084957076	3.56504084957076
ENSBTAG00000013464.4_A_105	ENSBTAG00000013464.4	0	ENSBTAG00000013464.4	10.8323	3.56465330618072	3.56465330618072
ENSBTAG00000027764.4_S_41	ENSBTAG00000027764.4	0	ENSBTAG00000027764.4	10.8323	3.56465330618072	3.56465330618072
ENSBTAG00000000699.6_S_8	ENSBTAG00000000699.6	0	ENSBTAG00000000699.6	10.8291	3.56426565866022	3.56426565866022
ENSBTAG00000014167.5_S_29	ENSBTAG00000014167.5	0	ENSBTAG00000014167.5	10.8291	3.56426565866022	3.56426565866022
ENSBTAG00000017582.4_S_34	ENSBTAG00000017582.4	0	ENSBTAG00000017582.4	10.8291	3.56426565866022	3.56426565866022
ENSBTAG00000019732.5_A_34	ENSBTAG00000019732.5	0	ENSBTAG00000019732.5	10.8291	3.56426565866022	3.56426565866022
ENSBTAG00000020539.5_S_62	ENSBTAG00000020539.5	0	ENSBTAG00000020539.5	10.8291	3.56426565866022	3.56426565866022
OR5M10_S_17	OR5M10	0	OR5M10	10.8291	3.56426565866022	3.56426565866022
ENSBTAG00000003809.5_A_125	ENSBTAG00000003809.5	0	ENSBTAG00000003809.5	10.825898600325	3.56387790694904	3.56387790694904
ENSBTAG00000021785.3_A_33	ENSBTAG00000021785.3	0	ENSBTAG00000021785.3	10.825898600325	3.56387790694904	3.56387790694904
ENSBTAG00000012490.3_S_45	ENSBTAG00000012490.3	0	ENSBTAG00000012490.3	10.8227	3.56349005099054	3.56349005099054
ENSBTAG00000038224.2_S_36	ENSBTAG00000038224.2	0	ENSBTAG00000038224.2	10.8227	3.56349005099054	3.56349005099054
ENSBTAG00000010442.5_A_103	ENSBTAG00000010442.5	159.718	ENSBTAG00000010442.5	1875.04	10.8734727807074	3.54508753044462
ENSBTAG00000014537.3_A_192	ENSBTAG00000014537.3	1.0154406014845	ENSBTAG00000014537.3	22.1885	4.53533652260495	3.52424125750403
ENSBTAG00000014368.3_S_24	ENSBTAG00000014368.3	78.8883	ENSBTAG00000014368.3	917.728	9.84349360806063	3.52358180952918
ENSBTAG00000000108.5_S_93	ENSBTAG00000000108.5	41.0239	ENSBTAG00000000108.5	478.613	8.90572826273258	3.51259024109929
ENSBTAG00000015612_A_54	ENSBTAG00000015612	44.228	ENSBTAG00000015612	514.359	9.0094337530659	3.51028862022201
SPATS2L_A_44	SPATS2L	0.992897	SPATS2L	21.6518	4.50155361357093	3.50668677639562
ENSBTAG00000020919.1_A_114	ENSBTAG00000020919.1	71.5547	ENSBTAG00000020919.1	823.016	9.68652896913222	3.50553087921713
ENSBTAG00000021512.4_A_21	ENSBTAG00000021512.4	0	ENSBTAG00000021512.4	10.2956	3.49768526423246	3.49768526423246
ENSBTAG00000024662.4_A_2	ENSBTAG00000024662.4	1.5344329179995	ENSBTAG00000024662.4	27.6126	4.83857658208379	3.49691360326203
ENSBTAG00000001657.5_A_17	ENSBTAG00000001657.5	0	ENSBTAG00000001657.5	10.2892	3.49687301314469	3.49687301314469
LOC101904069_A_5	LOC101904069	0	LOC101904069	10.286034158275	3.49646671604508	3.49646671604508
ENSBTAG00000011431_S_234	ENSBTAG00000011431	0	ENSBTAG00000011431	10.2829	3.49606030449291	3.49606030449291
ENSBTAG00000019457_A_15	ENSBTAG00000019457	0	ENSBTAG00000019457	10.2829	3.49606030449291	3.49606030449291
ENSBTAG00000021151.5_A_36	ENSBTAG00000021151.5	0	ENSBTAG00000021151.5	10.2829	3.49606030449291	3.49606030449291
ENSBTAG00000010382.5_A_13	ENSBTAG00000010382.5	104.5	ENSBTAG00000010382.5	1181.93	10.2081550824229	3.48705307906831
ENSBTAG00000012030.3_A_17	ENSBTAG00000012030.3	0.518992	ENSBTAG00000012030.3	15.7006	4.06182568804564	3.45871111574412
LOC785155_S_13	LOC785155	2.00834	LOC785155	31.4011	5.0179729259125	3.42900665401112
ENSBTAG00000005100.3_S_1	ENSBTAG00000005100.3	0	ENSBTAG00000005100.3	9.75571	3.42703036125646	3.42703036125646
CMIP_A_87	CMIP	0	CMIP	9.75253	3.42660390794846	3.42660390794846
LOC112446445_S_2	LOC112446445	0	LOC112446445	9.75253	3.42660390794846	3.42660390794846
ENSBTAG00000013493.5_S_13	ENSBTAG00000013493.5	0	ENSBTAG00000013493.5	9.74935	3.42617732854644	3.42617732854644
ENSBTAG00000020186.5_A_21	ENSBTAG00000020186.5	0	ENSBTAG00000020186.5	9.74935	3.42617732854644	3.42617732854644
ENSBTAG00000022991.5_S_267	ENSBTAG00000022991.5	0	ENSBTAG00000022991.5	9.74935	3.42617732854644	3.42617732854644
MMP16_A_103	MMP16	0	MMP16	9.74935	3.42617732854644	3.42617732854644
ENSBTAG00000001151_S_153	ENSBTAG00000001151	0	ENSBTAG00000001151	9.74617	3.42575062297176	3.42575062297176
ENSBTAG00000013528.5_S_9	ENSBTAG00000013528.5	0	ENSBTAG00000013528.5	9.74617	3.42575062297176	3.42575062297176
ENSBTAG00000021963.5_S_1	ENSBTAG00000021963.5	0	ENSBTAG00000021963.5	9.74617	3.42575062297176	3.42575062297176
CTSV_S_18	CTSV	0	CTSV	9.73981	3.42489683302324	3.42489683302324
ENSBTAG00000002792.5_A_58	ENSBTAG00000002792.5	0	ENSBTAG00000002792.5	9.73663	3.42446974848913	3.42446974848913
ENSBTAG00000007620.5_S_19	ENSBTAG00000007620.5	69.9752	ENSBTAG00000007620.5	759.69	9.57116479744438	3.42192117743231
ENSBTAG00000045859.1_A_105	ENSBTAG00000045859.1	148.706	ENSBTAG00000045859.1	1578.31	10.6250795993565	3.39909437222665
ENSBTAG00000045970.1_S_23	ENSBTAG00000045970.1	16.6533	ENSBTAG00000045970.1	184.113	7.53226544499622	3.39039767265342
ENSBTAG00000000027.5_S_11	ENSBTAG00000000027.5	91.0285	ENSBTAG00000000027.5	963.35	9.91341267217245	3.38940433319563
ENSBTAG00000026437.4_S_25	ENSBTAG00000026437.4	31.8624	ENSBTAG00000026437.4	343.288	8.42747256179049	3.38910720082611
ENSBTAG00000045799.1_S_22	ENSBTAG00000045799.1	161.387	ENSBTAG00000045799.1	1692.49	10.7257859847718	3.38248989089865
ENSBTAG00000005824.5_S_57	ENSBTAG00000005824.5	0.518992	ENSBTAG00000005824.5	14.6145	3.96481320014715	3.36169862784564
ENSBTAG00000010541.5_S_54	ENSBTAG00000010541.5	0	ENSBTAG00000010541.5	9.21266	3.35228719948123	3.35228719948123
LOC101906241_S_29	LOC101906241	0	LOC101906241	9.20948	3.35183806661701	3.35183806661701
ENSBTAG00000009249.4_A_4	ENSBTAG00000009249.4	0	ENSBTAG00000009249.4	9.20631	3.35138879388454	3.35138879388454
ENSBTAG00000017599.5_A_65	ENSBTAG00000017599.5	0	ENSBTAG00000017599.5	9.20631	3.35138879388454	3.35138879388454
LOC785981_S_7	LOC785981	0	LOC785981	9.20313	3.35093938120233	3.35093938120233
ENSBTAG00000007698.5_A_89	ENSBTAG00000007698.5	0	ENSBTAG00000007698.5	9.19995	3.35048982848105	3.35048982848105
ENSBTAG00000001510.4_A_56	ENSBTAG00000001510.4	199.207	ENSBTAG00000001510.4	2020.73	10.9813778099649	3.33602783578623
ENSBTAG00000037398.2_A_74	ENSBTAG00000037398.2	0.4964482849745	ENSBTAG00000037398.2	14.0842	3.91496230286802	3.33341988056391
ENSBTAG00000020671.2_S_94	ENSBTAG00000020671.2	53.8184	ENSBTAG00000020671.2	551.257	9.10919667537958	3.33260962650032
ENSBTAG00000012557.3_A_26	ENSBTAG00000012557.3	108.02	ENSBTAG00000012557.3	1081.8	10.0805545234633	3.31209979303428
ENSBTAG00000039657.2_A_21	ENSBTAG00000039657.2	0.518992	ENSBTAG00000039657.2	14.0746	3.91404990611586	3.31093533381434
ENSBTAG00000047285.1_A_5	ENSBTAG00000047285.1	1.0154406014845	ENSBTAG00000047285.1	18.9461	4.31803603200595	3.30694076690503
ENSBTAG00000016957.5_A_20	ENSBTAG00000016957.5	281.209	ENSBTAG00000016957.5	2781.43	11.4421318767066	3.30150956983141
ENSBTAG00000012081_A_4	ENSBTAG00000012081	3.52023	ENSBTAG00000012081	43.329	5.47017973593023	3.29378481186301
ENSBTAG00000008250.4_S_6	ENSBTAG00000008250.4	31.4787	ENSBTAG00000008250.4	317.311	8.31429339748796	3.29287325150152
ENSBTAG00000031523.3_S_23	ENSBTAG00000031523.3	101.093	ENSBTAG00000031523.3	999.003	9.96578869716337	3.2920527964752
ENSBTAG00000019510_S_118	ENSBTAG00000019510	0.4964482849745	ENSBTAG00000019510	13.5443	3.86238136099539	3.28083893869128
ENSBTAG00000017652.4_A_11	ENSBTAG00000017652.4	0.4964482849745	ENSBTAG00000017652.4	13.5284	3.86080389136032	3.27926146905621
ENSBTAG00000000809.4_S_52	ENSBTAG00000000809.4	130.969	ENSBTAG00000000809.4	1278.36	10.3212118075668	3.27715333352766
ENSBTAG00000003512_S_96	ENSBTAG00000003512	35.9241	ENSBTAG00000003512	356.839	8.48316587407083	3.27667310095431
ENSBTAG00000030208.3_A_23	ENSBTAG00000030208.3	0	ENSBTAG00000030208.3	8.66962	3.2734591496932	3.2734591496932
ENSBTAG00000015310.5_S_30	ENSBTAG00000015310.5	0	ENSBTAG00000015310.5	8.66644	3.27298478949431	3.27298478949431
ENSBTAG00000000811.5_A_40	ENSBTAG00000000811.5	0	ENSBTAG00000000811.5	8.66326	3.27251027327754	3.27251027327754
ENSBTAG00000013699.5_A_187	ENSBTAG00000013699.5	0	ENSBTAG00000013699.5	8.66326	3.27251027327754	3.27251027327754
ENSBTAG00000022986.4_A_1	ENSBTAG00000022986.4	0	ENSBTAG00000022986.4	8.66326	3.27251027327754	3.27251027327754
ENSBTAG00000024125.2_A_5	ENSBTAG00000024125.2	0	ENSBTAG00000024125.2	8.66326	3.27251027327754	3.27251027327754
ENSBTAG00000030621_A_3	ENSBTAG00000030621	0	ENSBTAG00000030621	8.66326	3.27251027327754	3.27251027327754
DLD_S_54	DLD	0	DLD	8.66008	3.27203560093575	3.27203560093575
ENSBTAG00000009387.5_S_209	ENSBTAG00000009387.5	0	ENSBTAG00000009387.5	8.66008	3.27203560093575	3.27203560093575
ENSBTAG00000016864.3_S_21	ENSBTAG00000016864.3	0	ENSBTAG00000016864.3	8.66008	3.27203560093575	3.27203560093575
ENSBTAG00000005546.3_A_55	ENSBTAG00000005546.3	0	ENSBTAG00000005546.3	8.6569	3.27156077236839	3.27156077236839
LOC104969833_A_22	LOC104969833	0	LOC104969833	8.65055	3.27061064613423	3.27061064613423
TNFRSF19_S_35	TNFRSF19	1.0154406014845	TNFRSF19	18.4094	4.27868597102733	3.26759070592641
ENSBTAG00000007000.5_S_60	ENSBTAG00000007000.5	88.3659	ENSBTAG00000007000.5	857.18	9.74513695674973	3.26348480677251
ENSBTAG00000004921.5_S_53	ENSBTAG00000004921.5	601.841	ENSBTAG00000004921.5	5655.49	12.4656906952356	3.23005777872486
ENSBTAG00000021101_S_71	ENSBTAG00000021101	1.0154406014845	ENSBTAG00000021101	17.8664	4.23774636721261	3.22665110211169
ENSBTAG00000003256.5_S_56	ENSBTAG00000003256.5	3.02378	ENSBTAG00000003256.5	36.2726	5.22004514952663	3.21149452001922
ENSBTAG00000047185.1_S_8	ENSBTAG00000047185.1	1.03798	ENSBTAG00000047185.1	17.8569	4.23701692900535	3.20987375578533
ENSBTAG00000000365.5_S_13	ENSBTAG00000000365.5	0	ENSBTAG00000000365.5	8.12658	3.19007377025237	3.19007377025237
ENSBTAG00000000808.4_A_5	ENSBTAG00000000808.4	0	ENSBTAG00000000808.4	8.12658	3.19007377025237	3.19007377025237
ENSBTAG00000013943.5_S_135	ENSBTAG00000013943.5	0	ENSBTAG00000013943.5	8.1234	3.18957118008371	3.18957118008371
ENSBTAG00000018616.5_S_56	ENSBTAG00000018616.5	0	ENSBTAG00000018616.5	8.1234	3.18957118008371	3.18957118008371
ENSBTAG00000022731_S_46	ENSBTAG00000022731	0	ENSBTAG00000022731	8.1234	3.18957118008371	3.18957118008371
ENSBTAG00000001665.5_S_50	ENSBTAG00000001665.5	0	ENSBTAG00000001665.5	8.12022	3.18906841476723	3.18906841476723
ENSBTAG00000015889.5_S_118	ENSBTAG00000015889.5	0	ENSBTAG00000015889.5	8.12022	3.18906841476723	3.18906841476723
ENSBTAG00000030340.3_A_41	ENSBTAG00000030340.3	0	ENSBTAG00000030340.3	8.12022	3.18906841476723	3.18906841476723
ENSBTAG00000008541.4_A_8	ENSBTAG00000008541.4	0	ENSBTAG00000008541.4	8.11068	3.18755906671293	3.18755906671293
ENSBTAG00000000700.5_A_81	ENSBTAG00000000700.5	1.0154406014845	ENSBTAG00000000700.5	17.3233	4.1956109982469	3.18451573314598
TMEM191C_S_75	TMEM191C	1.0154406014845	TMEM191C	17.317	4.1951103337128	3.18401506861188
ENSBTAG00000012297.5_A_164	ENSBTAG00000012297.5	0.4964482849745	ENSBTAG00000012297.5	12.4582	3.75041435154535	3.16887192924125
ENSBTAG00000015175.5_S_33	ENSBTAG00000015175.5	218.749	ENSBTAG00000015175.5	1953.59	10.9326486959305	3.15293888978576
KATNB1_A_114	KATNB1	65.8458	KATNB1	592.366	9.2127795013809	3.15001382317376
ENSBTAG00000039546.2_A_10	ENSBTAG00000039546.2	39.5571	ENSBTAG00000039546.2	357.306	8.48504644173737	3.14316401328335
LOC112441578_A_27	LOC112441578	36.5784	LOC112441578	327.613	8.36024561848249	3.12841366383919
PWP2_S_4	PWP2	0	PWP2	7.58671	3.10210579558657	3.10210579558657
ENSBTAG00000005439.5_S_18	ENSBTAG00000005439.5	0	ENSBTAG00000005439.5	7.58353	3.10157160067852	3.10157160067852
ENSBTAG00000013414.5_S_11	ENSBTAG00000013414.5	0	ENSBTAG00000013414.5	7.58353	3.10157160067852	3.10157160067852
ENSBTAG00000015311_A_41	ENSBTAG00000015311	0	ENSBTAG00000015311	7.58353	3.10157160067852	3.10157160067852
ENSBTAG00000001956.4_A_20	ENSBTAG00000001956.4	0	ENSBTAG00000001956.4	7.58035	3.10103720789614	3.10103720789614
ENSBTAG00000008386.5_S_56	ENSBTAG00000008386.5	0	ENSBTAG00000008386.5	7.58035	3.10103720789614	3.10103720789614
ENSBTAG00000008512.5_A_74	ENSBTAG00000008512.5	0	ENSBTAG00000008512.5	7.58035	3.10103720789614	3.10103720789614
ENSBTAG00000014779.4_A_246	ENSBTAG00000014779.4	0	ENSBTAG00000014779.4	7.58035	3.10103720789614	3.10103720789614
ENSBTAG00000021039.5_S_195	ENSBTAG00000021039.5	0	ENSBTAG00000021039.5	7.58035	3.10103720789614	3.10103720789614
ENSBTAG00000038182_S_27	ENSBTAG00000038182	0	ENSBTAG00000038182	7.58035	3.10103720789614	3.10103720789614
LOC540405_A_41	LOC540405	0	LOC540405	7.58035	3.10103720789614	3.10103720789614
ENSBTAG00000005633.5_S_58	ENSBTAG00000005633.5	0	ENSBTAG00000005633.5	7.57718	3.10050261709529	3.10050261709529
ENSBTAG00000005750.4_A_36	ENSBTAG00000005750.4	0	ENSBTAG00000005750.4	7.57718	3.10050261709529	3.10050261709529
ENSBTAG00000011298.5_A_11	ENSBTAG00000011298.5	0	ENSBTAG00000011298.5	7.57718	3.10050261709529	3.10050261709529
ENSBTAG00000016235.4_A_17	ENSBTAG00000016235.4	0	ENSBTAG00000016235.4	7.57718	3.10050261709529	3.10050261709529
ENSBTAG00000046123.1_S_41	ENSBTAG00000046123.1	0	ENSBTAG00000046123.1	7.57718	3.10050261709529	3.10050261709529
C6H4orf54_A_388	C6H4orf54	0	C6H4orf54	7.574	3.09996782812917	3.09996782812917
ENSBTAG00000003952.5_S_19	ENSBTAG00000003952.5	0	ENSBTAG00000003952.5	7.574	3.09996782812917	3.09996782812917
LOC112441453_A_77	LOC112441453	0	LOC112441453	7.574	3.09996782812917	3.09996782812917
PTGR1_S_24	PTGR1	0	PTGR1	7.57082	3.09943284085081	3.09943284085081
LOC112446800_S_53	LOC112446800	0	LOC112446800	7.56764	3.09889765511224	3.09889765511224
ENSBTAG00000048175.1_S_84	ENSBTAG00000048175.1	111.811	ENSBTAG00000048175.1	965.385	9.91645460293902	3.09868828115112
ENSBTAG00000032848.2_S_24	ENSBTAG00000032848.2	111.811	ENSBTAG00000032848.2	963.149	9.91311303388133	3.09534671209343
ENSBTAG00000012788_A_3	ENSBTAG00000012788	3.04632	ENSBTAG00000012788	33.0335	5.08888169387422	3.07227063170503
ENSBTAG00000033220.1_S_12	ENSBTAG00000033220.1	150.714	ENSBTAG00000033220.1	1270.21	10.3119896596269	3.06677900809308
ENSBTAG00000019750.4_S_27	ENSBTAG00000019750.4	44.7019	ENSBTAG00000019750.4	376.341	8.55972368199314	3.04554047960186
ENSBTAG00000015898.5_S_9	ENSBTAG00000015898.5	0.518992	ENSBTAG00000015898.5	11.3753	3.62939155081277	3.02627697851126
ENSBTAG00000002034_S_2	ENSBTAG00000002034	0.518992	ENSBTAG00000002034	11.365763042325	3.6282793603664	3.02516478806488
OR7G1_S_1	OR7G1	36.9847	OR7G1	307.536	8.26929625411534	3.02195057373843
ENSBTAG00000003587.5_A_15	ENSBTAG00000003587.5	0	ENSBTAG00000003587.5	7.04367	3.00785365154641	3.00785365154641
ENSBTAG00000015272.5_S_25	ENSBTAG00000015272.5	0	ENSBTAG00000015272.5	7.04367	3.00785365154641	3.00785365154641
ENSBTAG00000019402.5_A_129	ENSBTAG00000019402.5	0	ENSBTAG00000019402.5	7.04367	3.00785365154641	3.00785365154641
PCNX4_S_4	PCNX4	0	PCNX4	7.04367	3.00785365154641	3.00785365154641
CATIP_A_22	CATIP	0	CATIP	7.04049	3.00728338499883	3.00728338499883
ENSBTAG00000003986.4_A_43	ENSBTAG00000003986.4	0	ENSBTAG00000003986.4	7.04049	3.00728338499883	3.00728338499883
ENSBTAG00000016090.5_S_20	ENSBTAG00000016090.5	0	ENSBTAG00000016090.5	7.04049	3.00728338499883	3.00728338499883
ENSBTAG00000017725_A_38	ENSBTAG00000017725	0	ENSBTAG00000017725	7.04049	3.00728338499883	3.00728338499883
ENSBTAG00000020017_A_57	ENSBTAG00000020017	0	ENSBTAG00000020017	7.04049	3.00728338499883	3.00728338499883
ENSBTAG00000003891.5_A_5	ENSBTAG00000003891.5	0	ENSBTAG00000003891.5	7.03731	3.00671289294703	3.00671289294703
ENSBTAG00000006387.5_A_92	ENSBTAG00000006387.5	0	ENSBTAG00000006387.5	7.03731	3.00671289294703	3.00671289294703
ENSBTAG00000015288.5_S_27	ENSBTAG00000015288.5	0	ENSBTAG00000015288.5	7.03731	3.00671289294703	3.00671289294703
ENSBTAG00000016381.5_A_4	ENSBTAG00000016381.5	0	ENSBTAG00000016381.5	7.03731	3.00671289294703	3.00671289294703
ENSBTAG00000017978.4_S_17	ENSBTAG00000017978.4	0	ENSBTAG00000017978.4	7.03731	3.00671289294703	3.00671289294703
ENSBTAG00000046768.1_S_5	ENSBTAG00000046768.1	0	ENSBTAG00000046768.1	7.03731	3.00671289294703	3.00671289294703
ENSBTAG00000047125.1_S_80	ENSBTAG00000047125.1	0	ENSBTAG00000047125.1	7.03731	3.00671289294703	3.00671289294703
FASLG_A_10	FASLG	0	FASLG	7.03731	3.00671289294703	3.00671289294703
LOC112444640_A_45	LOC112444640	0	LOC112444640	7.03731	3.00671289294703	3.00671289294703
ENSBTAG00000002277.5_S_117	ENSBTAG00000002277.5	0	ENSBTAG00000002277.5	7.03413	3.00614217521527	3.00614217521527
ENSBTAG00000038568.2_A_47	ENSBTAG00000038568.2	0	ENSBTAG00000038568.2	7.03413	3.00614217521527	3.00614217521527
C8H9orf131_A_272	C8H9orf131	0	C8H9orf131	7.03095	3.00557123162224	3.00557123162224
ENSBTAG00000017695.5_A_22	ENSBTAG00000017695.5	0	ENSBTAG00000017695.5	7.03095	3.00557123162224	3.00557123162224
ENSBTAG00000011642.5_S_27	ENSBTAG00000011642.5	0	ENSBTAG00000011642.5	7.02777	3.0050000619918	3.0050000619918
ENSBTAG00000031209.3_A_80	ENSBTAG00000031209.3	3.06887	ENSBTAG00000031209.3	31.3916	5.01754823688189	2.99292152612761
ENSBTAG00000047827.1_S_23	ENSBTAG00000047827.1	1.03798	ENSBTAG00000047827.1	15.1702	4.01526963558256	2.98812646236255
KATNB1_S_108	KATNB1	69.6591	KATNB1	556.646	9.12320672097032	2.98040265352103
ENSBTAG00000035986_S_17	ENSBTAG00000035986	166.329	ENSBTAG00000035986	1314.58	10.3614798552781	2.97493303893006
ENSBTAG00000005859.1_S_13	ENSBTAG00000005859.1	136.52	ENSBTAG00000005859.1	1073.25	10.0691148469799	2.96561300234908
ENSBTAG00000011659_S_51	ENSBTAG00000011659	0.518992	ENSBTAG00000011659	10.8291	3.56426565866022	2.96115108635871
ENSBTAG00000016696.5_S_47	ENSBTAG00000016696.5	1.0154406014845	ENSBTAG00000016696.5	14.6081	3.96422566079047	2.95313039568955
ENSBTAG00000019767_S_98	ENSBTAG00000019767	3.04632	ENSBTAG00000019767	30.3214	4.96907757255723	2.95246651038804
ENSBTAG00000005251.5_S_70	ENSBTAG00000005251.5	26.3789	ENSBTAG00000005251.5	210.649	7.72553257570113	2.95053938448273
ENSBTAG00000019595.5_S_154	ENSBTAG00000019595.5	56.752	ENSBTAG00000019595.5	443.964	8.79754340223225	2.94574555918925
ENSBTAG00000008145.3_A_116	ENSBTAG00000008145.3	126.705	ENSBTAG00000008145.3	981.146	9.93979399640418	2.94312691993383
ENSBTAG00000004596.5_S_115	ENSBTAG00000004596.5	254.266	ENSBTAG00000004596.5	1961.11	10.9381885782261	2.94232860877371
ENSBTAG00000047566.1_S_7	ENSBTAG00000047566.1	34.4123	ENSBTAG00000047566.1	270.171	8.08306003549915	2.93688300964165
ENSBTAG00000046035.1_S_68	ENSBTAG00000046035.1	89.3588	ENSBTAG00000046035.1	684.969	9.42200030337691	2.92440752937809
ENSBTAG00000016612.4_A_90	ENSBTAG00000016612.4	28.4098	ENSBTAG00000016612.4	221.987	7.80081289174874	2.92258817628708
ITGAX_S_23	ITGAX	0.4964482849745	ITGAX	10.2956	3.49768526423246	2.91614284192835
TRAM1_A_43	TRAM1	4.03922	TRAM1	36.822	5.24115535987212	2.90795538305547
ENSBTAG00000009381.5_A_1	ENSBTAG00000009381.5	0	ENSBTAG00000009381.5	6.5038	2.90762218383125	2.90762218383125
ENSBTAG00000048085_A_43	ENSBTAG00000048085	0	ENSBTAG00000048085	6.5038	2.90762218383125	2.90762218383125
ENSBTAG00000004097_S_54	ENSBTAG00000004097	0	ENSBTAG00000004097	6.50063	2.90701088051655	2.90701088051655
ENSBTAG00000013837.5_S_1	ENSBTAG00000013837.5	0	ENSBTAG00000013837.5	6.50063	2.90701088051655	2.90701088051655
ENSBTAG00000046395.1_S_8	ENSBTAG00000046395.1	0	ENSBTAG00000046395.1	6.50063	2.90701088051655	2.90701088051655
ENSBTAG00000022155_S_18	ENSBTAG00000022155	0	ENSBTAG00000022155	6.49427	2.90578749626781	2.90578749626781
ENSBTAG00000005327.5_S_182	ENSBTAG00000005327.5	61.3327	ENSBTAG00000005327.5	462.36	8.85599057669803	2.89407308510426
ENSBTAG00000033708.1_A_25	ENSBTAG00000033708.1	0.518992	ENSBTAG00000033708.1	10.2892	3.49687301314469	2.89375844084318
ENSBTAG00000001582.5_A_5	ENSBTAG00000001582.5	133.654	ENSBTAG00000001582.5	983.271	9.94291133412016	2.86979343686293
ENSBTAG00000032247.3_S_25	ENSBTAG00000032247.3	85.1843	ENSBTAG00000032247.3	626.432	9.29331514417974	2.86396212980358
ENSBTAG00000010836.5_A_50	ENSBTAG00000010836.5	4.58075	ENSBTAG00000010836.5	39.515	5.34038447476329	2.85992423430248
ENSBTAG00000026437.4_S_52	ENSBTAG00000026437.4	6.04756	ENSBTAG00000026437.4	49.8169	5.66723746279792	2.85011451924776
ENSBTAG00000012792.5_A_11	ENSBTAG00000012792.5	0.4964482849745	ENSBTAG00000012792.5	9.74617	3.42575062297176	2.84420820066766
ENSBTAG00000021565.4_S_68	ENSBTAG00000021565.4	0.4964482849745	ENSBTAG00000021565.4	9.73981	3.42489683302324	2.84335441071914
ENSBTAG00000016243.5_S_170	ENSBTAG00000016243.5	33.487	ENSBTAG00000016243.5	243.111	7.93139467595552	2.82341412080993
ENSBTAG00000008288.5_S_88	ENSBTAG00000008288.5	3.04632	ENSBTAG00000008288.5	27.6126	4.83857658208379	2.8219655199146
ENSBTAG00000013488.2_S_17	ENSBTAG00000013488.2	0	ENSBTAG00000013488.2	5.9703	2.80122022994376	2.80122022994376
ENSBTAG00000046457.1_S_5	ENSBTAG00000046457.1	0	ENSBTAG00000046457.1	5.96076	2.79924501917962	2.79924501917962
ENSBTAG00000004510.4_A_220	ENSBTAG00000004510.4	0	ENSBTAG00000004510.4	5.95758	2.79858601418311	2.79858601418311
ENSBTAG00000014123.5_S_103	ENSBTAG00000014123.5	0	ENSBTAG00000014123.5	5.95758	2.79858601418311	2.79858601418311
ENSBTAG00000019458.5_A_43	ENSBTAG00000019458.5	0	ENSBTAG00000019458.5	5.95758	2.79858601418311	2.79858601418311
ENSBTAG00000021286_S_128	ENSBTAG00000021286	0	ENSBTAG00000021286	5.95758	2.79858601418311	2.79858601418311
ENSBTAG00000046688.1_S_43	ENSBTAG00000046688.1	0	ENSBTAG00000046688.1	5.95758	2.79858601418311	2.79858601418311
ENSBTAG00000004742.4_S_69	ENSBTAG00000004742.4	0	ENSBTAG00000004742.4	5.9544	2.79792670802484	2.79792670802484
ENSBTAG00000011554.2_S_104	ENSBTAG00000011554.2	0	ENSBTAG00000011554.2	5.9544	2.79792670802484	2.79792670802484
ENSBTAG00000015126.4_A_18	ENSBTAG00000015126.4	0	ENSBTAG00000015126.4	5.9544	2.79792670802484	2.79792670802484
OST4_S_3	OST4	0	OST4	5.9544	2.79792670802484	2.79792670802484
ENSBTAG00000017697.4_S_18	ENSBTAG00000017697.4	1.0154406014845	ENSBTAG00000017697.4	12.9917	3.80650080947727	2.79540554437635
ENSBTAG00000015108.5_S_218	ENSBTAG00000015108.5	44.7245	ENSBTAG00000015108.5	316.177	8.30914559102697	2.79425090570914
SKA2_A_1	SKA2	3.02378	SKA2	26.5328	4.78308096066913	2.77453033116173
ENSBTAG00000045612_S_16	ENSBTAG00000045612	282.135	ENSBTAG00000045612	1936.23	10.9197815397117	2.77443688523698
ENSBTAG00000012987.5_S_79	ENSBTAG00000012987.5	0.4964482849745	ENSBTAG00000012987.5	9.20948	3.35183806661701	2.77029564431291
ENSBTAG00000001825_S_87	ENSBTAG00000001825	215.996	ENSBTAG00000001825	1475.98	10.5284324528291	2.76690930529985
ENSBTAG00000012926.4_S_16	ENSBTAG00000012926.4	4.08431	ENSBTAG00000012926.4	33.5701	5.11145454661357	2.76540356062364
ENSBTAG00000000585.2_A_21	ENSBTAG00000000585.2	38.1354	ENSBTAG00000000585.2	263.14	8.04516020893298	2.75475856357898
ENSBTAG00000016746.5_S_1	ENSBTAG00000016746.5	1.0154406014845	ENSBTAG00000016746.5	12.4518	3.74973265417452	2.7386373890736
LOC508595_A_2	LOC508595	1.0154406014845	LOC508595	12.4518	3.74973265417452	2.7386373890736
ENSBTAG00000046054.1_A_12	ENSBTAG00000046054.1	2.00834	ENSBTAG00000046054.1	18.9588	4.31895544252217	2.72998917062079
ENSBTAG00000005425.5_S_36	ENSBTAG00000005425.5	80.6937	ENSBTAG00000005425.5	536.036	9.06887540954715	2.71672228091825
CHTF8_A_42	CHTF8	26.8754	CHTF8	181.376	7.51077145734409	2.70985293101316
ENSBTAG00000038751.2_A_20	ENSBTAG00000038751.2	20.7827	ENSBTAG00000038751.2	141.321	7.15300525249085	2.70789328968794
ENSBTAG00000048193.1_S_14	ENSBTAG00000048193.1	266.158	ENSBTAG00000048193.1	1736.45	10.7627535362606	2.70120327556722
ENSBTAG00000001059.5_A_87	ENSBTAG00000001059.5	0.4964482849745	ENSBTAG00000001059.5	8.66644	3.27298478949431	2.69144236719021
LOC787287_A_30	LOC787287	5.05466	LOC787287	37.8986	5.28164603978223	2.68360033628668
ENSBTAG00000004279.5_A_20	ENSBTAG00000004279.5	0	ENSBTAG00000004279.5	5.42408	2.68348880753571	2.68348880753571
ENSBTAG00000008998.5_S_105	ENSBTAG00000008998.5	0	ENSBTAG00000008998.5	5.4209	2.68277473375336	2.68277473375336
LOC784885_A_22	LOC784885	81.7317	LOC784885	530.126	9.05291104114375	2.68254278150688
ENSBTAG00000001489.5_S_53	ENSBTAG00000001489.5	0	ENSBTAG00000001489.5	5.41772	2.68206030636041	2.68206030636041
ENSBTAG00000001499.5_S_91	ENSBTAG00000001499.5	0	ENSBTAG00000001499.5	5.41772	2.68206030636041	2.68206030636041
ENSBTAG00000016584.3_A_15	ENSBTAG00000016584.3	0	ENSBTAG00000016584.3	5.41772	2.68206030636041	2.68206030636041
ENSBTAG00000047810.1_A_43	ENSBTAG00000047810.1	0	ENSBTAG00000047810.1	5.41772	2.68206030636041	2.68206030636041
LOC112445401_S_17	LOC112445401	0	LOC112445401	5.41772	2.68206030636041	2.68206030636041
ENSBTAG00000001013.5_S_1	ENSBTAG00000001013.5	0	ENSBTAG00000001013.5	5.41454	2.68134552500647	2.68134552500647
ENSBTAG00000004165.5_S_59	ENSBTAG00000004165.5	0	ENSBTAG00000004165.5	5.41454	2.68134552500647	2.68134552500647
ENSBTAG00000006800.3_A_8	ENSBTAG00000006800.3	0	ENSBTAG00000006800.3	5.41454	2.68134552500647	2.68134552500647
ENSBTAG00000007163.5_S_12	ENSBTAG00000007163.5	0	ENSBTAG00000007163.5	5.41454	2.68134552500647	2.68134552500647
ENSBTAG00000013636.5_A_134	ENSBTAG00000013636.5	0	ENSBTAG00000013636.5	5.41454	2.68134552500647	2.68134552500647
ENSBTAG00000018787_A_134	ENSBTAG00000018787	0	ENSBTAG00000018787	5.41454	2.68134552500647	2.68134552500647
ENSBTAG00000021156.3_A_84	ENSBTAG00000021156.3	0	ENSBTAG00000021156.3	5.41454	2.68134552500647	2.68134552500647
ENSBTAG00000031205.3_S_12	ENSBTAG00000031205.3	0	ENSBTAG00000031205.3	5.41454	2.68134552500647	2.68134552500647
ENSBTAG00000048269_S_10	ENSBTAG00000048269	0	ENSBTAG00000048269	5.41454	2.68134552500647	2.68134552500647
LOC101907227_A_71	LOC101907227	0	LOC101907227	5.41454	2.68134552500647	2.68134552500647
TOX4_S_97	TOX4	0	TOX4	5.41454	2.68134552500647	2.68134552500647
ENSBTAG00000014861.5_A_70	ENSBTAG00000014861.5	0	ENSBTAG00000014861.5	5.41136	2.68063038933838	2.68063038933838
ENSBTAG00000015105.3_S_37	ENSBTAG00000015105.3	0	ENSBTAG00000015105.3	5.41136	2.68063038933838	2.68063038933838
ENSBTAG00000033547.1_A_8	ENSBTAG00000033547.1	0	ENSBTAG00000033547.1	5.41136	2.68063038933838	2.68063038933838
ENSBTAG00000044066.2_S_10	ENSBTAG00000044066.2	0	ENSBTAG00000044066.2	5.41136	2.68063038933838	2.68063038933838
ENSBTAG00000012796.4_S_16	ENSBTAG00000012796.4	125.96	ENSBTAG00000012796.4	812.752	9.66844619424791	2.68021912285344
ENSBTAG00000047101.1_A_3	ENSBTAG00000047101.1	0	ENSBTAG00000047101.1	5.40818	2.67991489900469	2.67991489900469
ENSBTAG00000045690.1_A_4	ENSBTAG00000045690.1	1.0154406014845	ENSBTAG00000045690.1	11.912	3.69063892594568	2.67954366084476
FYB1_S_85	FYB1	56.7069	FYB1	364.953	8.51551308759074	2.66484202427603
ENSBTAG00000020444.5_S_54	ENSBTAG00000020444.5	246.391	ENSBTAG00000020444.5	1550.23	10.5992014423137	2.64855
ENSBTAG00000009780.5_A_73	ENSBTAG00000009780.5	80.6486	ENSBTAG00000009780.5	509.507	8.99578553467597	2.64442887227244
ENSBTAG00000004347.5_A_109	ENSBTAG00000004347.5	96.828	ENSBTAG00000004347.5	606.94	9.24778416835568	2.63560801774845
ENSBTAG00000022378_A_21	ENSBTAG00000022378	689.259	ENSBTAG00000022378	4261.76	12.0575709029769	2.62657748787148
ENSBTAG00000021019.6_A_59	ENSBTAG00000021019.6	50.7495	ENSBTAG00000021019.6	317.816	8.3165799510631	2.62310732181996
ENSBTAG00000002586.5_A_20	ENSBTAG00000002586.5	0.4964482849745	ENSBTAG00000002586.5	8.1234	3.18957118008371	2.60802875777961
ENSBTAG00000016516_A_74	ENSBTAG00000016516	0.4964482849745	ENSBTAG00000016516	8.1234	3.18957118008371	2.60802875777961
ENSBTAG00000015465.5_S_11	ENSBTAG00000015465.5	132.73	ENSBTAG00000015465.5	812.679	9.66831656551632	2.60514104530379
ENSBTAG00000015529.3_S_6	ENSBTAG00000015529.3	3.04632	ENSBTAG00000015529.3	23.2746	4.60137379852323	2.58476273635404
ENSBTAG00000001985_S_122	ENSBTAG00000001985	5.12229	ENSBTAG00000001985	35.7264	5.19874632976462	2.58467469359103
ENSBTAG00000001269.4_S_18	ENSBTAG00000001269.4	98.0013	ENSBTAG00000001269.4	591.284	9.21014414334395	2.58076872377274
ENSBTAG00000004203.3_S_86	ENSBTAG00000004203.3	9.09388	ENSBTAG00000004203.3	59.0264	5.9075257062998	2.57211714960381
KRIT1_A_13	KRIT1	152.203	KRIT1	905.413	9.82402410503874	2.56471988221402
ENSBTAG00000000241.5_A_127	ENSBTAG00000000241.5	0	ENSBTAG00000000241.5	4.88103	2.55606934386657	2.55606934386657
ENSBTAG00000001432.5_S_34	ENSBTAG00000001432.5	0	ENSBTAG00000001432.5	4.87785	2.55529	2.55529
ENSBTAG00000010644.5_S_57	ENSBTAG00000010644.5	0	ENSBTAG00000010644.5	4.87785	2.55529	2.55529
ENSBTAG00000014093_A_47	ENSBTAG00000014093	0	ENSBTAG00000014093	4.87785	2.55529	2.55529
ENSBTAG00000018906.5_S_31	ENSBTAG00000018906.5	0	ENSBTAG00000018906.5	4.87785	2.55529	2.55529
ENSBTAG00000005295.5_S_14	ENSBTAG00000005295.5	0	ENSBTAG00000005295.5	4.87467	2.5545088662509	2.5545088662509
ENSBTAG00000006234_S_5	ENSBTAG00000006234	0	ENSBTAG00000006234	4.87467	2.5545088662509	2.5545088662509
ENSBTAG00000012860.2_S_11	ENSBTAG00000012860.2	0	ENSBTAG00000012860.2	4.87467	2.5545088662509	2.5545088662509
ENSBTAG00000014274.4_A_1	ENSBTAG00000014274.4	0	ENSBTAG00000014274.4	4.87467	2.5545088662509	2.5545088662509
ENSBTAG00000016559.5_A_87	ENSBTAG00000016559.5	0	ENSBTAG00000016559.5	4.87467	2.5545088662509	2.5545088662509
ENSBTAG00000019119.2_A_18	ENSBTAG00000019119.2	0	ENSBTAG00000019119.2	4.87467	2.5545088662509	2.5545088662509
ENSBTAG00000019220.5_A_46	ENSBTAG00000019220.5	0	ENSBTAG00000019220.5	4.87467	2.5545088662509	2.5545088662509
ENSBTAG00000021225.4_A_83	ENSBTAG00000021225.4	0	ENSBTAG00000021225.4	4.87467	2.5545088662509	2.5545088662509
LOC112446784_A_204	LOC112446784	0	LOC112446784	4.87467	2.5545088662509	2.5545088662509
ENSBTAG00000005100.3_A_27	ENSBTAG00000005100.3	0	ENSBTAG00000005100.3	4.8715	2.55372799403279	2.55372799403279
ENSBTAG00000005976.4_A_24	ENSBTAG00000005976.4	0	ENSBTAG00000005976.4	4.8715	2.55372799403279	2.55372799403279
ENSBTAG00000008113_A_103	ENSBTAG00000008113	0	ENSBTAG00000008113	4.8715	2.55372799403279	2.55372799403279
ENSBTAG00000010316.5_A_134	ENSBTAG00000010316.5	0	ENSBTAG00000010316.5	4.8715	2.55372799403279	2.55372799403279
ENSBTAG00000015275.4_S_9	ENSBTAG00000015275.4	0	ENSBTAG00000015275.4	4.8715	2.55372799403279	2.55372799403279
ENSBTAG00000019984.5_S_13	ENSBTAG00000019984.5	0	ENSBTAG00000019984.5	4.8715	2.55372799403279	2.55372799403279
ENSBTAG00000046341.1_A_31	ENSBTAG00000046341.1	0	ENSBTAG00000046341.1	4.8715	2.55372799403279	2.55372799403279
ENSBTAG00000048085_S_21	ENSBTAG00000048085	0	ENSBTAG00000048085	4.8715	2.55372799403279	2.55372799403279
ENSBTAG00000000008.5_A_73	ENSBTAG00000000008.5	0	ENSBTAG00000000008.5	4.86832	2.55294669893137	2.55294669893137
ENSBTAG00000007567.5_S_62	ENSBTAG00000007567.5	0	ENSBTAG00000007567.5	4.86832	2.55294669893137	2.55294669893137
LOC104969236_A_15	LOC104969236	0	LOC104969236	4.86832	2.55294669893137	2.55294669893137
ENSBTAG00000001582.5_A_4	ENSBTAG00000001582.5	165.427	ENSBTAG00000001582.5	968.129	9.92054499609751	2.54180240479414
LOC112444750_S_38	LOC112444750	3.02378	LOC112444750	22.1948	4.53573202067308	2.52718139116567
ENSBTAG00000046038.1_A_27	ENSBTAG00000046038.1	189.166	ENSBTAG00000046038.1	1091.59	10.0935407134569	2.5224289593896
ENSBTAG00000008777.5_S_26	ENSBTAG00000008777.5	1.5344329179995	ENSBTAG00000008777.5	13.5316	3.8611195233023	2.51945654448054
ENSBTAG00000020374.3_A_122	ENSBTAG00000020374.3	0.4964482849745	ENSBTAG00000020374.3	7.57718	3.10050261709529	2.51896019479118
ENSBTAG00000008990.5_A_9	ENSBTAG00000008990.5	3.56531	ENSBTAG00000008990.5	24.9005	4.69490918228667	2.50419505259754
ENSBTAG00000007696.5_A_14	ENSBTAG00000007696.5	286.242	ENSBTAG00000007696.5	1616.23	10.6593079831123	2.49318744384234
ENSBTAG00000009622_S_94	ENSBTAG00000009622	523.2	ENSBTAG00000009622	2943.35	11.5237317142108	2.48975714227058
ENSBTAG00000007592.4_A_103	ENSBTAG00000007592.4	104.36494163755	ENSBTAG00000007592.4	588.508	9.20336735835985	2.48411625359558
ENSBTAG00000021492.2_S_23	ENSBTAG00000021492.2	197.898	ENSBTAG00000021492.2	1110.98	10.1189201536235	2.48303376460275
ENSBTAG00000008493.4_S_58	ENSBTAG00000008493.4	166.961	ENSBTAG00000008493.4	936.772	9.87309403965757	2.4811109243234
ENSBTAG00000017023.4_A_153	ENSBTAG00000017023.4	93.2627	ENSBTAG00000017023.4	524.721	9.03815425230123	2.47953873683218
SEC24D_S_104	SEC24D	31.5463	SEC24D	180.264	7.50195183160433	2.47753060607346
ARMH2_S_14	ARMH2	195.574	ARMH2	1088.76	10.0897952908053	2.47086479858756
ENSBTAG00000019355.3_S_108	ENSBTAG00000019355.3	4.58075	ENSBTAG00000019355.3	29.7816	4.94399409002391	2.4635338495631
ENSBTAG00000018849_S_24	ENSBTAG00000018849	38.1579	ENSBTAG00000018849	214.946	7.7545271949331	2.46329472089889
ENSBTAG00000012737.5_A_10	ENSBTAG00000012737.5	166.42	ENSBTAG00000012737.5	919.405	9.84612433800678	2.45880024261401
ENSBTAG00000004538.5_A_10	ENSBTAG00000004538.5	64.9431	ENSBTAG00000004538.5	358.388	8.48940012716155	2.44625009402251
ENSBTAG00000000970.5_A_9	ENSBTAG00000000970.5	4.06176	ENSBTAG00000000970.5	26.5297	4.78291438158396	2.44327459120703
ENSBTAG00000011435.5_S_51	ENSBTAG00000011435.5	0.4964482849745	ENSBTAG00000011435.5	7.04367	3.00785365154641	2.42631122924231
ENSBTAG00000014543.5_S_336	ENSBTAG00000014543.5	0.4964482849745	ENSBTAG00000014543.5	7.04049	3.00728338499883	2.42574096269473
ENSBTAG00000031756.1_S_13	ENSBTAG00000031756.1	3.02378	ENSBTAG00000031756.1	20.5816	4.43173024885037	2.42317961934296
ENSBTAG00000012672.5_S_23	ENSBTAG00000012672.5	1.51189	ENSBTAG00000012672.5	12.455	3.75007354312678	2.42130089517853
ENSBTAG00000007855_A_11	ENSBTAG00000007855	0	ENSBTAG00000007855	4.33481	2.41543684884757	2.41543684884757
ENSBTAG00000012787.5_A_44	ENSBTAG00000012787.5	0	ENSBTAG00000012787.5	4.33481	2.41543684884757	2.41543684884757
ENSBTAG00000018739_S_15	ENSBTAG00000018739	0	ENSBTAG00000018739	4.33481	2.41543684884757	2.41543684884757
LOC515042_S_16	LOC515042	0	LOC515042	4.33481	2.41543684884757	2.41543684884757
ENSBTAG00000031886.2_A_31	ENSBTAG00000031886.2	1.0154406014845	ENSBTAG00000031886.2	9.74935	3.42617732854644	2.41508206344552
ENSBTAG00000045580.1_S_23	ENSBTAG00000045580.1	27.4169	ENSBTAG00000045580.1	150.543	7.24358578223854	2.41490869869391
ENSBTAG00000002452.4_S_47	ENSBTAG00000002452.4	0	ENSBTAG00000002452.4	4.33163	2.4145769314869	2.4145769314869
ENSBTAG00000016010.4_S_39	ENSBTAG00000016010.4	0	ENSBTAG00000016010.4	4.33163	2.4145769314869	2.4145769314869
ENSBTAG00000016764.5_A_133	ENSBTAG00000016764.5	0	ENSBTAG00000016764.5	4.33163	2.4145769314869	2.4145769314869
ENSBTAG00000025009.4_S_31	ENSBTAG00000025009.4	0	ENSBTAG00000025009.4	4.33163	2.4145769314869	2.4145769314869
ENSBTAG00000046045.1_A_42	ENSBTAG00000046045.1	0	ENSBTAG00000046045.1	4.33163	2.4145769314869	2.4145769314869
ENSBTAG00000048152_S_48	ENSBTAG00000048152	0	ENSBTAG00000048152	4.33163	2.4145769314869	2.4145769314869
HAP1_A_90	HAP1	0	HAP1	4.33163	2.4145769314869	2.4145769314869
TINAGL1_A_12	TINAGL1	0	TINAGL1	4.33163	2.4145769314869	2.4145769314869
ENSBTAG00000039688.2_A_31	ENSBTAG00000039688.2	3.04632	ENSBTAG00000039688.2	20.5721	4.43109260272442	2.41448154055523
ENSBTAG00000014099.5_A_64	ENSBTAG00000014099.5	0	ENSBTAG00000014099.5	4.32845	2.41371650126738	2.41371650126738
ENSBTAG00000024379.4_A_52	ENSBTAG00000024379.4	0	ENSBTAG00000024379.4	4.32845	2.41371650126738	2.41371650126738
LOC112445401_S_18	LOC112445401	0	LOC112445401	4.32845	2.41371650126738	2.41371650126738
BEX4_S_6	BEX4	0	BEX4	4.32527	2.41285555757691	2.41285555757691
ENSBTAG00000008307_S_267	ENSBTAG00000008307	0	ENSBTAG00000008307	4.32527	2.41285555757691	2.41285555757691
ENSBTAG00000025535_S_14	ENSBTAG00000025535	0	ENSBTAG00000025535	4.32527	2.41285555757691	2.41285555757691
ENSBTAG00000002174.4_S_40	ENSBTAG00000002174.4	49.2376	ENSBTAG00000002174.4	266.367	8.06267595897819	2.41198040172417
ENSBTAG00000040285.2_S_20	ENSBTAG00000040285.2	0.518992	ENSBTAG00000040285.2	7.04685	3.00842369276797	2.40530912046646
MGMT_S_39	MGMT	0.518992	MGMT	7.04367	3.00785365154641	2.4047390792449
CENPP_S_27	CENPP	2.0534252345095	CENPP	15.1607	4.01441853872087	2.40399001861681
ENSBTAG00000004562.5_S_2	ENSBTAG00000004562.5	57.8576	ENSBTAG00000004562.5	307.035	8.26694834416343	2.38779226282658
ENSBTAG00000012940.4_A_55	ENSBTAG00000012940.4	3.02378	ENSBTAG00000012940.4	20.029	4.39431005753646	2.38575942802905
ENSBTAG00000048282.1_A_62	ENSBTAG00000048282.1	303.504	ENSBTAG00000048282.1	1583.83	10.6301156931461	2.3797982304335
ENSBTAG00000020183.5_S_28	ENSBTAG00000020183.5	3.56531	ENSBTAG00000020183.5	22.7379	4.56911942184937	2.37840529216024
ENSBTAG00000021517.4_S_1	ENSBTAG00000021517.4	25.8825	ENSBTAG00000021517.4	138.638	7.12554388749555	2.37695044988507
LOC100296163_S_16	LOC100296163	9.61287	LOC100296163	54.12	5.78450284214785	2.37675994074659
ENSBTAG00000008710.5_A_204	ENSBTAG00000008710.5	115.106	ENSBTAG00000008710.5	596.708	9.2232960746574	2.36399770385226
ENSBTAG00000013481.5_A_117	ENSBTAG00000013481.5	62.4158	ENSBTAG00000013481.5	324.872	8.34816301989593	2.36139302696603
ENSBTAG00000036008.3_S_38	ENSBTAG00000036008.3	0.992897	ENSBTAG00000036008.3	9.20631	3.35138879388454	2.35652195670923
ENSBTAG00000014464.3_A_61	ENSBTAG00000014464.3	51.562	ENSBTAG00000014464.3	265.875	8.06001772891131	2.34407
ENSBTAG00000036087.3_A_110	ENSBTAG00000036087.3	77.196	ENSBTAG00000036087.3	394.182	8.62637195963089	2.33734850546412
ENSBTAG00000010217.5_S_25	ENSBTAG00000010217.5	81.2803	ENSBTAG00000010217.5	413.633	8.69568978514084	2.3332140017985
ENSBTAG00000005477.5_S_1	ENSBTAG00000005477.5	4.03922	ENSBTAG00000005477.5	24.3766	4.66542405722689	2.33222408041024
ENSBTAG00000008295.5_A_22	ENSBTAG00000008295.5	4.06176	ENSBTAG00000008295.5	24.3766	4.66542405722689	2.32578426684995
ENSBTAG00000025442_S_2	ENSBTAG00000025442	78.1889	ENSBTAG00000025442	395.798	8.63226099095513	2.32503419642294
ENSBTAG00000012159.5_S_43	ENSBTAG00000012159.5	150.737	ENSBTAG00000012159.5	758.569	9.56903708161924	2.32361206792501
ENSBTAG00000021958.5_A_5	ENSBTAG00000021958.5	5.05466	ENSBTAG00000021958.5	29.2449	4.91861840536512	2.32057270186957
ENSBTAG00000012159.5_A_1	ENSBTAG00000012159.5	146.72	ENSBTAG00000012159.5	736.4	9.5263026660939	2.31958233512351
LOC101902555_S_52	LOC101902555	394.961	LOC101902555	1975.2	10.9485120036305	2.31929635954092
LOC101902435_S_8	LOC101902435	0.518992	LOC101902435	6.50063	2.90701088051655	2.30389630821503
ENSBTAG00000005273.5_A_71	ENSBTAG00000005273.5	0.518992	ENSBTAG00000005273.5	6.49745	2.90639931806866	2.30328474576715
ENSBTAG00000010106.3_A_67	ENSBTAG00000010106.3	0.518992	ENSBTAG00000010106.3	6.48791	2.90456307372664	2.30144850142513
ENSBTAG00000002657.5_S_23	ENSBTAG00000002657.5	1.51189	ENSBTAG00000002657.5	11.3785	3.62976209050792	2.30098944255966
LOC101906018_A_23	LOC101906018	84.8231	LOC101906018	419.644	8.71645676322828	2.29316254957609
ENSBTAG00000047165.1_S_114	ENSBTAG00000047165.1	5.61874	ENSBTAG00000047165.1	31.4043	5.01811446114728	2.2915580022411
ENSBTAG00000016742.5_A_16	ENSBTAG00000016742.5	3.52023	ENSBTAG00000016742.5	21.1246	4.46758261070714	2.29118768663992
KIF28_A_98	KIF28	102.514	KIF28	505.213	8.98360080592632	2.2899129627802
ENSBTAG00000034519_A_2	ENSBTAG00000034519	20.8053	ENSBTAG00000034519	105.042	6.72849267433228	2.28188836579747
ENSBTAG00000044150_A_55	ENSBTAG00000044150	85.7709	ENSBTAG00000044150	420.778	8.72034005263709	2.28120041896227
C13H20orf204_A_28	C13H20orf204	1.0154406014845	C13H20orf204	8.66644	3.27298478949431	2.26188952439339
ENSBTAG00000017389.5_S_55	ENSBTAG00000017389.5	0	ENSBTAG00000017389.5	3.79495	2.26151438892353	2.26151438892353
LOC112441549_A_95	LOC112441549	0	LOC112441549	3.79495	2.26151438892353	2.26151438892353
ENSBTAG00000003691_S_7	ENSBTAG00000003691	1.0154406014845	ENSBTAG00000003691	8.66326	3.27251027327754	2.26141500817662
ENSBTAG00000000660_S_19	ENSBTAG00000000660	0	ENSBTAG00000000660	3.79177	2.26055762107894	2.26055762107894
ENSBTAG00000002092.5_S_19	ENSBTAG00000002092.5	0	ENSBTAG00000002092.5	3.79177	2.26055762107894	2.26055762107894
ENSBTAG00000005882.4_A_10	ENSBTAG00000005882.4	0	ENSBTAG00000005882.4	3.79177	2.26055762107894	2.26055762107894
ENSBTAG00000006534_A_35	ENSBTAG00000006534	0	ENSBTAG00000006534	3.79177	2.26055762107894	2.26055762107894
ENSBTAG00000007569.5_A_147	ENSBTAG00000007569.5	0	ENSBTAG00000007569.5	3.79177	2.26055762107894	2.26055762107894
ENSBTAG00000012066_A_63	ENSBTAG00000012066	0	ENSBTAG00000012066	3.79177	2.26055762107894	2.26055762107894
ENSBTAG00000013988.5_A_2	ENSBTAG00000013988.5	0	ENSBTAG00000013988.5	3.79177	2.26055762107894	2.26055762107894
ENSBTAG00000019980.4_S_180	ENSBTAG00000019980.4	0	ENSBTAG00000019980.4	3.79177	2.26055762107894	2.26055762107894
LOC112441542_S_122	LOC112441542	0	LOC112441542	3.79177	2.26055762107894	2.26055762107894
LOC112441554_A_56	LOC112441554	0	LOC112441554	3.79177	2.26055762107894	2.26055762107894
ENSBTAG00000005384.3_A_28	ENSBTAG00000005384.3	0	ENSBTAG00000005384.3	3.78859	2.25960021830457	2.25960021830457
ENSBTAG00000020350.5_A_46	ENSBTAG00000020350.5	0	ENSBTAG00000020350.5	3.78859	2.25960021830457	2.25960021830457
ENSBTAG00000024184.1_S_1	ENSBTAG00000024184.1	0	ENSBTAG00000024184.1	3.78859	2.25960021830457	2.25960021830457
ENSBTAG00000030543.3_A_102	ENSBTAG00000030543.3	0	ENSBTAG00000030543.3	3.78859	2.25960021830457	2.25960021830457
ENSBTAG00000031716.3_S_2	ENSBTAG00000031716.3	0	ENSBTAG00000031716.3	3.78859	2.25960021830457	2.25960021830457
LOC100335490_S_31	LOC100335490	0	LOC100335490	3.78859	2.25960021830457	2.25960021830457
ENSBTAG00000016849.5_A_173	ENSBTAG00000016849.5	0	ENSBTAG00000016849.5	3.78541	2.25864217975564	2.25864217975564
OPN4_A_53	OPN4	4.55821	OPN4	25.4372	4.72449781049109	2.24987728775954
ENSBTAG00000019738.5_A_43	ENSBTAG00000019738.5	126.501	ENSBTAG00000019738.5	605.314	9.24392047196448	2.24955278932055
ENSBTAG00000012271.5_A_26	ENSBTAG00000012271.5	3.54277	ENSBTAG00000012271.5	20.5752	4.43130518274777	2.24773289061143
ENSBTAG00000004303.5_S_1	ENSBTAG00000004303.5	3.56531	ENSBTAG00000004303.5	20.5721	4.43109260272442	2.24037847303529
ENSBTAG00000010828.5_A_19	ENSBTAG00000010828.5	411.976	ENSBTAG00000010828.5	1944.33	10.9257996840051	2.23588620950453
ASTN2_A_34	ASTN2	1.51189	ASTN2	10.825898600325	3.56387790694904	2.23510525900079
ENSBTAG00000019804.5_S_18	ENSBTAG00000019804.5	64.0404	ENSBTAG00000019804.5	303.754	8.25150150468226	2.22823750182298
ENSBTAG00000001999.5_S_26	ENSBTAG00000001999.5	35.0665	ENSBTAG00000001999.5	167.311	7.39498425335267	2.2223960599894
ENSBTAG00000046730.1_S_140	ENSBTAG00000046730.1	134.128	ENSBTAG00000046730.1	622.65	9.28459209865359	2.20640567884378
ENSBTAG00000045888.1_A_17	ENSBTAG00000045888.1	48.5383	ENSBTAG00000045888.1	226.309	7.8285087485696	2.1980376738305
PTDSS2_A_75	PTDSS2	2.52733	PTDSS2	15.1639	4.01470229346793	2.1961259492236
ENSBTAG00000043979.2_A_4	ENSBTAG00000043979.2	4.08431	ENSBTAG00000043979.2	22.198	4.53592972905662	2.18987874306669
ENSBTAG00000019587.5_A_1	ENSBTAG00000019587.5	36.6235	ENSBTAG00000019587.5	170.007	7.41791139904558	2.18434947924654
ENSBTAG00000020050.4_S_16	ENSBTAG00000020050.4	4.58075	ENSBTAG00000020050.4	24.3448	4.66361569340457	2.18315545294376
ENSBTAG00000012370.5_S_8	ENSBTAG00000012370.5	16.8562	ENSBTAG00000012370.5	78.5347	6.31351167124009	2.15515702526335
ENSBTAG00000018195.3_S_11	ENSBTAG00000018195.3	118.152	ENSBTAG00000018195.3	524.626	9.03789252360042	2.14122960789438
ENSBTAG00000040261_A_14	ENSBTAG00000040261	10.673398331345	ENSBTAG00000040261	50.36	5.68257269323997	2.13741998228847
ENSBTAG00000047156.1_S_13	ENSBTAG00000047156.1	2.54987	ENSBTAG00000047156.1	14.6145	3.96481320014715	2.13704557723756
ENSBTAG00000016695.5_S_28	ENSBTAG00000016695.5	2.54987	ENSBTAG00000016695.5	14.6081	3.96422566079047	2.13645803788088
ENSBTAG00000023411.4_S_47	ENSBTAG00000023411.4	3.04632	ENSBTAG00000023411.4	16.7867	4.15272367922652	2.13611261705733
ENSBTAG00000040075.2_S_57	ENSBTAG00000040075.2	14.2162	ENSBTAG00000040075.2	65.5175	6.05566221737098	2.12812900255341
ENSBTAG00000006551_S_39	ENSBTAG00000006551	4.06176	ENSBTAG00000006551	21.1215	4.46737530986716	2.12773551949022
ENSBTAG00000009346.4_A_10	ENSBTAG00000009346.4	12.1402	ENSBTAG00000009346.4	56.3303	5.84122531882166	2.12531008241463
ENSBTAG00000011625.5_A_7	ENSBTAG00000011625.5	5.64128	ENSBTAG00000011625.5	27.6189	4.83889711401744	2.1074350535941
ENSBTAG00000000595.5_A_212	ENSBTAG00000000595.5	9.6805	ENSBTAG00000000595.5	44.9168	5.5209511398449	2.10404361968561
ENSBTAG00000038082.2_A_63	ENSBTAG00000038082.2	233.8	ENSBTAG00000038082.2	1005.93	9.97575095621427	2.10046357285437
ENSBTAG00000018037.3_A_92	ENSBTAG00000018037.3	0.4964482849745	ENSBTAG00000018037.3	5.41454	2.68134552500647	2.09980310270237
LOC101909551_A_73	LOC101909551	72.5251	LOC101909551	313.465	8.29675672463516	2.09659181011922
GIMAP6_A_43	GIMAP6	9.61287	GIMAP6	44.3897	5.50429244420276	2.0965495428015
ENSBTAG00000002240.5_A_46	ENSBTAG00000002240.5	65.5072	ENSBTAG00000002240.5	283.137	8.15044524038657	2.09500681109013
ENSBTAG00000001223.5_A_45	ENSBTAG00000001223.5	1.0154406014845	ENSBTAG00000001223.5	7.57718	3.10050261709529	2.08940735199437
ENSBTAG00000006767.3_A_4	ENSBTAG00000006767.3	0	ENSBTAG00000006767.3	3.2519	2.08810837952414	2.08810837952414
ENSBTAG00000015519.5_S_95	ENSBTAG00000015519.5	0	ENSBTAG00000015519.5	3.2519	2.08810837952414	2.08810837952414
ENSBTAG00000033672.2_S_15	ENSBTAG00000033672.2	0	ENSBTAG00000033672.2	3.2519	2.08810837952414	2.08810837952414
ENSBTAG00000045570_S_27	ENSBTAG00000045570	0	ENSBTAG00000045570	3.2519	2.08810837952414	2.08810837952414
ENSBTAG00000020896.5_A_33	ENSBTAG00000020896.5	15.164	ENSBTAG00000020896.5	67.6801	6.1018211739961	2.08711088176182
ENSBTAG00000001836.5_A_26	ENSBTAG00000001836.5	0	ENSBTAG00000001836.5	3.24872	2.08702936975108	2.08702936975108
ENSBTAG00000009988.5_A_26	ENSBTAG00000009988.5	0	ENSBTAG00000009988.5	3.24872	2.08702936975108	2.08702936975108
ENSBTAG00000020653.5_A_14	ENSBTAG00000020653.5	0	ENSBTAG00000020653.5	3.24872	2.08702936975108	2.08702936975108
LOC112448863_A_34	LOC112448863	0	LOC112448863	3.24872	2.08702936975108	2.08702936975108
ENSBTAG00000008908.5_A_26	ENSBTAG00000008908.5	0	ENSBTAG00000008908.5	3.24554	2.08594955237067	2.08594955237067
ENSBTAG00000010306.5_S_80	ENSBTAG00000010306.5	0	ENSBTAG00000010306.5	3.24554	2.08594955237067	2.08594955237067
ENSBTAG00000013242.4_S_24	ENSBTAG00000013242.4	0	ENSBTAG00000013242.4	3.24554	2.08594955237067	2.08594955237067
ENSBTAG00000020551.2_S_3	ENSBTAG00000020551.2	0	ENSBTAG00000020551.2	3.24554	2.08594955237067	2.08594955237067
ENSBTAG00000001942.5_S_60	ENSBTAG00000001942.5	0	ENSBTAG00000001942.5	3.24237	2.08486892617307	2.08486892617307
ENSBTAG00000009554.5_A_53	ENSBTAG00000009554.5	0	ENSBTAG00000009554.5	3.24237	2.08486892617307	2.08486892617307
ENSBTAG00000011163.4_A_13	ENSBTAG00000011163.4	0	ENSBTAG00000011163.4	3.24237	2.08486892617307	2.08486892617307
ENSBTAG00000021192.4_S_6	ENSBTAG00000021192.4	11.6212	ENSBTAG00000021192.4	52.5035	5.74156249642116	2.08378453429465
ENSBTAG00000027113.4_S_3	ENSBTAG00000027113.4	547.684	ENSBTAG00000027113.4	2316.31	11.178237978124	2.07840715407296
ENSBTAG00000006740_S_23	ENSBTAG00000006740	0.518992	ENSBTAG00000006740	5.41454	2.68134552500647	2.07823095270496
ENSBTAG00000021058.5_A_21	ENSBTAG00000021058.5	6.67927	ENSBTAG00000021058.5	31.4043	5.01811446114728	2.07714565986334
ENSBTAG00000046425.1_S_23	ENSBTAG00000046425.1	34.525	ENSBTAG00000046425.1	148.863	7.22750291250068	2.07674096206228
GRM8_A_54	GRM8	212.746	GRM8	898.791	9.81344641081948	2.07369227245164
ENSBTAG00000007041.4_S_33	ENSBTAG00000007041.4	47.7483	ENSBTAG00000007041.4	203.596	7.67663548948747	2.06935689761217
ENSBTAG00000016163.5_A_24	ENSBTAG00000016163.5	7.64962	ENSBTAG00000016163.5	35.1961	5.17776200397148	2.06512515798011
ENSBTAG00000047159.1_A_47	ENSBTAG00000047159.1	35.9918	ENSBTAG00000047159.1	153.763	7.27392017724591	2.06478730979207
ENSBTAG00000003505_A_19	ENSBTAG00000003505	144.847	ENSBTAG00000003505	604.837	9.24278672341826	2.0544765841936
ENSBTAG00000016663.5_A_60	ENSBTAG00000016663.5	3.54277	ENSBTAG00000016663.5	17.86	4.23726011605433	2.05368782391799
ENSBTAG00000009584.5_S_61	ENSBTAG00000009584.5	114.113	ENSBTAG00000009584.5	475.441	8.89615377319641	2.04924586743002
ENSBTAG00000039069.2_A_4	ENSBTAG00000039069.2	4.08431	ENSBTAG00000039069.2	20.0322	4.39452812670798	2.04847714071805
ENSBTAG00000047178.1_A_25	ENSBTAG00000047178.1	9.63541	ENSBTAG00000047178.1	42.7733	5.45197814286797	2.04117389536443
ENSBTAG00000045858.1_S_14	ENSBTAG00000045858.1	99.4906	ENSBTAG00000045858.1	412.521	8.69181711816779	2.04089987069782
LOC112442404_S_28	LOC112442404	36.917	LOC112442404	154.837	7.2838915418688	2.03911688382489
ENSBTAG00000018638.5_S_185	ENSBTAG00000018638.5	4.06176	ENSBTAG00000018638.5	19.4923	4.35701278860375	2.01737299822682
ENSBTAG00000031770.1_S_19	ENSBTAG00000031770.1	324.693	ENSBTAG00000031770.1	1316.83	10.3639539156046	2.0165849770712
ENSBTAG00000006626_S_157	ENSBTAG00000006626	16.2921	ENSBTAG00000006626	68.7503	6.12412828239666	2.01208395880771
ENSBTAG00000007846.5_S_88	ENSBTAG00000007846.5	7.063	ENSBTAG00000007846.5	31.4139	5.01853898355232	2.00722295079421
ENSBTAG00000016327.4_S_102	ENSBTAG00000016327.4	9.63541	ENSBTAG00000016327.4	41.6999	5.41616063015805	2.00535638265451
ENSBTAG00000008280.5_S_46	ENSBTAG00000008280.5	28.4323	ENSBTAG00000008280.5	116.973	6.88231424575739	2.00298405827074
ENSBTAG00000012177.2_A_5	ENSBTAG00000012177.2	7.64962	ENSBTAG00000012177.2	33.5733	5.11158720207282	1.99895035608145
ENSBTAG00000017550_A_30	ENSBTAG00000017550	3.58786	ENSBTAG00000017550	17.3329	4.19636166941979	1.99854088265217
ENSBTAG00000010688_S_2	ENSBTAG00000010688	198.079	ENSBTAG00000010688	793.197	9.63335227643229	1.9961583069076
ENSBTAG00000005475.4_S_84	ENSBTAG00000005475.4	10.6509	ENSBTAG00000005475.4	45.4599	5.53791331491175	1.99554947553991
ENSBTAG00000017232.5_A_352	ENSBTAG00000017232.5	5.64128	ENSBTAG00000017232.5	25.4436	4.72484471381631	1.99338265339296
LOC790324_S_6	LOC790324	149.022	LOC790324	592.351	9.21274085586804	1.98371266210509
ENSBTAG00000002007.5_S_43	ENSBTAG00000002007.5	17.2625	ENSBTAG00000002007.5	70.9257	6.1684352326958	1.97762363696239
ENSBTAG00000015326.4_A_56	ENSBTAG00000015326.4	0.4964482849745	ENSBTAG00000015326.4	4.87467	2.5545088662509	1.97296644394679
ENSBTAG00000033662.4_A_99	ENSBTAG00000033662.4	0.4964482849745	ENSBTAG00000033662.4	4.8715	2.55372799403279	1.97218557172868
ENSBTAG00000021501.2_S_82	ENSBTAG00000021501.2	404.304	ENSBTAG00000021501.2	1589.16	10.6349583511838	1.97209900359466
ENSBTAG00000047668.1_A_4	ENSBTAG00000047668.1	617.907	ENSBTAG00000047668.1	2417.58	11.2399466888675	1.96636814413675
ENSBTAG00000018420.3_A_42	ENSBTAG00000018420.3	2.03088	ENSBTAG00000018420.3	10.8323	3.56465330618072	1.96491600016128
ENSBTAG00000036005.3_A_2	ENSBTAG00000036005.3	307.543	ENSBTAG00000036005.3	1202.58	10.2331127264733	1.96378385943027
PADI2_A_153	PADI2	9.11642	PADI2	38.448	5.30188000725756	1.96325287606676
ENSBTAG00000007308.5_A_72	ENSBTAG00000007308.5	3.04632	ENSBTAG00000007308.5	14.6272	3.96598756151897	1.94937649934978
ENSBTAG00000014912.5_A_128	ENSBTAG00000014912.5	8.10098	ENSBTAG00000014912.5	34.11	5.13381027912481	1.94778825131881
ENSBTAG00000037811_A_12	ENSBTAG00000037811	45.6272	ENSBTAG00000037811	178.134	7.48489180341924	1.94179206678774
ENSBTAG00000002686_S_31	ENSBTAG00000002686	655.185	ENSBTAG00000002686	2519.93	11.2997382404785	1.94177919847169
ENSBTAG00000012516.4_S_104	ENSBTAG00000012516.4	61.4454	ENSBTAG00000012516.4	238.783	7.90558404943337	1.94105999773143
ENSBTAG00000022777.4_A_16	ENSBTAG00000022777.4	4.06176	ENSBTAG00000022777.4	18.4063	4.27844966816535	1.93880987778842
ENSBTAG00000006961.4_S_84	ENSBTAG00000006961.4	14.6675	ENSBTAG00000006961.4	59.0201	5.90737289453341	1.93766716904462
ENSBTAG00000003249.5_S_8	ENSBTAG00000003249.5	36.4657	ENSBTAG00000003249.5	142.382	7.16371715309599	1.93621920882431
ENSBTAG00000031943.3_A_60	ENSBTAG00000031943.3	565.082	ENSBTAG00000031943.3	2150.65	11.0712309121429	1.92636392108369
ENSBTAG00000014863.4_S_18	ENSBTAG00000014863.4	2.54987	ENSBTAG00000014863.4	12.4487	3.74939168466122	1.92162406175163
ENSBTAG00000017019.5_A_92	ENSBTAG00000017019.5	139.589	ENSBTAG00000017019.5	526.814	9.04388568728706	1.90854304201942
ENSBTAG00000019253.4_A_19	ENSBTAG00000019253.4	106.192	ENSBTAG00000019253.4	399.587	8.64597035452973	1.90191091109843
ENSBTAG00000014572_S_19	ENSBTAG00000014572	449.66	ENSBTAG00000014572	1681.18	10.7161171428159	1.90022207981071
ENSBTAG00000002661.5_S_12	ENSBTAG00000002661.5	14.2162	ENSBTAG00000002661.5	55.7554	5.82668687901114	1.89915366419357
ENSBTAG00000025606.4_A_90	ENSBTAG00000025606.4	1.0154406014845	ENSBTAG00000025606.4	6.50063	2.90701088051655	1.89591561541563
ENSBTAG00000007494_A_11	ENSBTAG00000007494	0	ENSBTAG00000007494	2.71204	1.89221134677923	1.89221134677923
ENSBTAG00000010367.4_A_121	ENSBTAG00000010367.4	0	ENSBTAG00000010367.4	2.70886	1.89097534274756	1.89097534274756
ENSBTAG00000013591.5_A_4	ENSBTAG00000013591.5	0	ENSBTAG00000013591.5	2.70886	1.89097534274756	1.89097534274756
ENSBTAG00000014838.5_A_39	ENSBTAG00000014838.5	0	ENSBTAG00000014838.5	2.70886	1.89097534274756	1.89097534274756
ENSBTAG00000016251.3_S_2	ENSBTAG00000016251.3	0	ENSBTAG00000016251.3	2.70886	1.89097534274756	1.89097534274756
ENSBTAG00000020417.3_S_104	ENSBTAG00000020417.3	0	ENSBTAG00000020417.3	2.70886	1.89097534274756	1.89097534274756
ENSBTAG00000035975.2_A_6	ENSBTAG00000035975.2	0	ENSBTAG00000035975.2	2.70886	1.89097534274756	1.89097534274756
ENSBTAG00000000421_S_22	ENSBTAG00000000421	0	ENSBTAG00000000421	2.70568	1.8897382788808	1.8897382788808
ENSBTAG00000007246.4_A_48	ENSBTAG00000007246.4	0	ENSBTAG00000007246.4	2.70568	1.8897382788808	1.8897382788808
ENSBTAG00000009685.2_S_34	ENSBTAG00000009685.2	0	ENSBTAG00000009685.2	2.70568	1.8897382788808	1.8897382788808
ENSBTAG00000022801.4_A_19	ENSBTAG00000022801.4	0	ENSBTAG00000022801.4	2.70568	1.8897382788808	1.8897382788808
ENSBTAG00000031432_A_16	ENSBTAG00000031432	0	ENSBTAG00000031432	2.70568	1.8897382788808	1.8897382788808
ENSBTAG00000032166.2_S_37	ENSBTAG00000032166.2	0	ENSBTAG00000032166.2	2.70568	1.8897382788808	1.8897382788808
ENSBTAG00000048071.1_A_11	ENSBTAG00000048071.1	0	ENSBTAG00000048071.1	2.70568	1.8897382788808	1.8897382788808
JDP2_A_7	JDP2	0	JDP2	2.70568	1.8897382788808	1.8897382788808
ENSBTAG00000011654.4_A_45	ENSBTAG00000011654.4	0	ENSBTAG00000011654.4	2.7025	1.88850015336569	1.88850015336569
ENSBTAG00000011656.2_S_145	ENSBTAG00000011656.2	0	ENSBTAG00000011656.2	2.7025	1.88850015336569	1.88850015336569
ENSBTAG00000003096_A_38	ENSBTAG00000003096	6.0701	ENSBTAG00000003096	24.9164	4.69579424598551	1.87406371146379
ENSBTAG00000010336.4_A_57	ENSBTAG00000010336.4	2.52733	ENSBTAG00000010336.4	11.912	3.69063892594568	1.87206258170135
ENSBTAG00000046545.1_S_26	ENSBTAG00000046545.1	8.59743	ENSBTAG00000046545.1	34.11	5.13381027912481	1.87116228698377
LOC112446752_A_22	LOC112446752	13.2458	LOC112446752	50.8935	5.69748152666739	1.86501518212857
ENSBTAG00000012940.4_A_27	ENSBTAG00000012940.4	9.6805	ENSBTAG00000012940.4	37.8986	5.28164603978223	1.86473851962294
ENSBTAG00000006287_A_34	ENSBTAG00000006287	1.51189	ENSBTAG00000006287	8.12022	3.18906841476723	1.86029576681897
ENSBTAG00000001855.3_S_61	ENSBTAG00000001855.3	22.3171	ENSBTAG00000001855.3	83.4125	6.39938485360429	1.85606534602649
ENSBTAG00000012275.4_A_32	ENSBTAG00000012275.4	61.3102	ENSBTAG00000012275.4	221.974	7.80073062204489	1.8393350080732
ENSBTAG00000020281.6_S_287	ENSBTAG00000020281.6	9.72559	ENSBTAG00000020281.6	37.3683	5.26184160059495	1.83885651873092
ENSBTAG00000019294_S_173	ENSBTAG00000019294	5.03211	ENSBTAG00000019294	20.5752	4.43130518274777	1.83864126275012
LOC787051_S_8	LOC787051	2.00834	LOC787051	9.74935	3.42617732854644	1.83721105664506
ENSBTAG00000016366.5_S_50	ENSBTAG00000016366.5	5.05466	ENSBTAG00000016366.5	20.5689	4.4308799913696	1.83283428787405
ENSBTAG00000039486.1_A_21	ENSBTAG00000039486.1	0.4964482849745	ENSBTAG00000039486.1	4.32845	2.41371650126738	1.83217407896327
ENSBTAG00000003921_A_44	ENSBTAG00000003921	17.2625	ENSBTAG00000003921	63.8852	6.0198175234117	1.82900592767829
ENSBTAG00000012275.4_S_38	ENSBTAG00000012275.4	5.0772	ENSBTAG00000012275.4	20.5816	4.43173024885037	1.82832276330054
LOC100847114_S_35	LOC100847114	221.208	LOC100847114	787.21	9.62243689125266	1.82666836641291
ENSBTAG00000046962.1_A_15	ENSBTAG00000046962.1	8.14607	ENSBTAG00000046962.1	31.4139	5.01853898355232	1.8253872050496
ENSBTAG00000017832.5_S_10	ENSBTAG00000017832.5	7.08554	ENSBTAG00000017832.5	27.6157	4.8387368569499	1.82339269644367
ENSBTAG00000004379.4_S_15	ENSBTAG00000004379.4	7.10808	ENSBTAG00000004379.4	27.6126	4.83857658208379	1.8192155093994
GSTO1_A_2	GSTO1	2.0534252345095	GSTO1	9.74299	3.42532379115717	1.81489527105311
GPR32_A_43	GPR32	5.5962	GPR32	22.2076	4.5365226917005	1.81488857177482
ENSBTAG00000022167.3_A_12	ENSBTAG00000022167.3	0.518992	ENSBTAG00000022167.3	4.33163	2.4145769314869	1.81146235918538
ENSBTAG00000021304.4_A_292	ENSBTAG00000021304.4	0.518992	ENSBTAG00000021304.4	4.32527	2.41285555757691	1.8097409852754
ENSBTAG00000022292.1_A_12	ENSBTAG00000022292.1	0.518992	ENSBTAG00000022292.1	4.32527	2.41285555757691	1.8097409852754
ENSBTAG00000039246.2_A_137	ENSBTAG00000039246.2	57.2259	ENSBTAG00000039246.2	203.009	7.67248648199277	1.80889839883807
LOC100296778_S_1	LOC100296778	11.2149	LOC100296778	41.6776	5.41540860797435	1.80483436441664
ENSBTAG00000014273.5_S_68	ENSBTAG00000014273.5	0.992897	ENSBTAG00000014273.5	5.96076	2.79924501917962	1.80437818200431
ENSBTAG00000011283.5_A_21	ENSBTAG00000011283.5	60.2496	ENSBTAG00000011283.5	212.758	7.73983456444521	1.80320520975334
ENSBTAG00000014614.4_A_46	ENSBTAG00000014614.4	1.0154406014845	ENSBTAG00000014614.4	5.95758	2.79858601418311	1.78749074908219
ENSBTAG00000019460.4_S_24	ENSBTAG00000019460.4	3.54277	ENSBTAG00000019460.4	14.6113	3.96451946037602	1.78094716823968
ENSBTAG00000031890.2_S_276	ENSBTAG00000031890.2	12.2078	ENSBTAG00000031890.2	44.3865	5.50419140164789	1.78086971395889
ENSBTAG00000044207.2_S_7	ENSBTAG00000044207.2	90.3517	ENSBTAG00000044207.2	312.411	8.29191171865768	1.77855252865186
ENSBTAG00000047605_S_88	ENSBTAG00000047605	4.03922	ENSBTAG00000047605	16.2436	4.1079904515482	1.77479047473155
AGBL1_A_62	AGBL1	24.3029	AGBL1	85.5529	6.43551010045153	1.77427684775827
ENSBTAG00000013221.6_A_117	ENSBTAG00000013221.6	3.56531	ENSBTAG00000013221.6	14.6113	3.96451946037602	1.77380533068689
ENSBTAG00000020132.4_S_1	ENSBTAG00000020132.4	9.11642	ENSBTAG00000020132.4	33.5733	5.11158720207282	1.77296007088203
ENSBTAG00000016969_S_68	ENSBTAG00000016969	1.51189	ENSBTAG00000016969	7.58353	3.10157160067852	1.77279895273027
ENSBTAG00000013801.5_A_17	ENSBTAG00000013801.5	1.51189	ENSBTAG00000013801.5	7.58035	3.10103720789614	1.77226455994788
ENSBTAG00000004943.4_A_63	ENSBTAG00000004943.4	47.5454	ENSBTAG00000004943.4	164.624	7.37176993248687	1.77050854753493
ENSBTAG00000008827.5_S_119	ENSBTAG00000008827.5	5.03211	ENSBTAG00000008827.5	19.4987	4.35746031363145	1.7647963936338
ENSBTAG00000011622.4_A_16	ENSBTAG00000011622.4	4.55821	ENSBTAG00000011622.4	17.8569	4.23701692900535	1.7623964062738
ENSBTAG00000008072.5_A_1	ENSBTAG00000008072.5	145.14	ENSBTAG00000008072.5	493.752	8.95056141305133	1.75935041950473
MPP4_A_135	MPP4	54.3599	MPP4	185.708	7.54463647664244	1.75386735162141
ENSBTAG00000004077.5_S_6	ENSBTAG00000004077.5	34.4799	ENSBTAG00000004077.5	118.577	6.90179380424364	1.75286407548753
ENSBTAG00000006122.5_A_486	ENSBTAG00000006122.5	2.03088	ENSBTAG00000006122.5	9.19995	3.35048982848105	1.75075252246162
ENSBTAG00000006218.4_S_3	ENSBTAG00000006218.4	7.04045	ENSBTAG00000006218.4	25.993	4.75451153879479	1.74723491215809
ENSBTAG00000020992.4_S_88	ENSBTAG00000020992.4	6.56655	ENSBTAG00000020992.4	24.3702	4.6650625657531	1.74542732601926
ENSBTAG00000045837.1_S_25	ENSBTAG00000045837.1	25.4762	ENSBTAG00000045837.1	87.7282	6.47132149364866	1.74469780626312
ENSBTAG00000018870_A_18	ENSBTAG00000018870	8.05589	ENSBTAG00000018870	29.2544	4.91907323353376	1.74021636648598
ENSBTAG00000014270.5_A_295	ENSBTAG00000014270.5	2.54987	ENSBTAG00000014270.5	10.8291	3.56426565866022	1.73649803575063
ENSBTAG00000010838.5_S_100	ENSBTAG00000010838.5	155.701	ENSBTAG00000010838.5	517.096	9.01707673764065	1.72520568176255
ENSBTAG00000013769.5_S_51	ENSBTAG00000013769.5	6.02501	ENSBTAG00000013769.5	22.2107	4.5367202917668	1.72421970179023
CYS1_A_22	CYS1	10.6509	CYS1	37.3524	5.26124383067498	1.71887999130314
ENSBTAG00000045896.1_A_52	ENSBTAG00000045896.1	5.57365	ENSBTAG00000045896.1	20.5784	4.43151773145223	1.71482280257709
ENSBTAG00000031567.3_S_169	ENSBTAG00000031567.3	11.2149	ENSBTAG00000031567.3	39.0006	5.32194876768455	1.71137452412684
ENSBTAG00000048267.1_A_2	ENSBTAG00000048267.1	6.58909	ENSBTAG00000048267.1	23.8271	4.63384671176692	1.70991944780767
ENSBTAG00000006907.6_S_706	ENSBTAG00000006907.6	15.2091	ENSBTAG00000006907.6	51.9986	5.72788356990257	1.70915460267386
SRGAP3_A_16	SRGAP3	9.59033	SRGAP3	33.5638	5.11118919909653	1.70651415367204
ENSBTAG00000003690.5_S_81	ENSBTAG00000003690.5	7.60453	ENSBTAG00000003690.5	27.0727	4.81109559614147	1.70599878678435
ENSBTAG00000002258.2_S_17	ENSBTAG00000002258.2	192.776	ENSBTAG00000002258.2	627.528	9.29583218484294	1.69758679669153
ENSBTAG00000030529.1_A_164	ENSBTAG00000030529.1	18.3456	ENSBTAG00000030529.1	61.7098	5.97062009975776	1.69668929562794
LOC112447731_A_51	LOC112447731	60.3624	LOC112447731	197.6	7.63372518691262	1.69444322285376
KIF27_A_94	KIF27	9.07133	KIF27	31.4011	5.0179729259125	1.68579014022828
ENSBTAG00000024437_S_1	ENSBTAG00000024437	282.27	ENSBTAG00000024437	909.109	9.82989553127264	1.68386181116721
ENSBTAG00000032288.3_A_15	ENSBTAG00000032288.3	8.59743	ENSBTAG00000032288.3	29.7943	4.94458992504048	1.68194193289944
MPZL3_A_13	MPZL3	98.7687	MPZL3	318.943	8.32167267737689	1.68115663666837
ENSBTAG00000016354.5_A_25	ENSBTAG00000016354.5	8.10098	ENSBTAG00000016354.5	28.1715	4.86648745447852	1.68046542667253
ENSBTAG00000045943.1_A_167	ENSBTAG00000045943.1	2.52733	ENSBTAG00000045943.1	10.2892	3.49687301314469	1.67829666890036
ENSBTAG00000008306.5_A_40	ENSBTAG00000008306.5	34.3672	ENSBTAG00000008306.5	112.098	6.82143516204657	1.67709619370149
C11H2orf78_A_44	C11H2orf78	2.03088	C11H2orf78	8.66326	3.27251027327754	1.67277296725811
ENSBTAG00000017200.4_A_39	ENSBTAG00000017200.4	4.58075	ENSBTAG00000017200.4	16.7835	4.15246581525822	1.67200557479742
ENSBTAG00000013165.5_A_48	ENSBTAG00000013165.5	1.0154406014845	ENSBTAG00000013165.5	5.41454	2.68134552500647	1.67025025990555
ENSBTAG00000047366.1_A_4	ENSBTAG00000047366.1	2.54987	ENSBTAG00000047366.1	10.2924	3.49727919585171	1.66951157294212
ENSBTAG00000037765.2_S_9	ENSBTAG00000037765.2	1.0154406014845	ENSBTAG00000037765.2	5.40818	2.67991489900469	1.66881963390377
ENSBTAG00000007954_S_22	ENSBTAG00000007954	1.5344329179995	ENSBTAG00000007954	7.03731	3.00671289294703	1.66504991412527
ENSBTAG00000021975.5_S_27	ENSBTAG00000021975.5	0	ENSBTAG00000021975.5	2.16899	1.66402508966522	1.66402508966522
ENSBTAG00000048065.1_S_27	ENSBTAG00000048065.1	0	ENSBTAG00000048065.1	2.16899	1.66402508966522	1.66402508966522
KLHL13_A_29	KLHL13	0	KLHL13	2.16899	1.66402508966522	1.66402508966522
ENSBTAG00000018637_S_47	ENSBTAG00000018637	3.58786	ENSBTAG00000018637	13.5316	3.8611195233023	1.66329873653468
C5H12orf80_A_32	C5H12orf80	0	C5H12orf80	2.16582	1.6625771759365	1.6625771759365
ENSBTAG00000004462.5_S_124	ENSBTAG00000004462.5	0	ENSBTAG00000004462.5	2.16582	1.6625771759365	1.6625771759365
ENSBTAG00000013702.3_A_159	ENSBTAG00000013702.3	0	ENSBTAG00000013702.3	2.16582	1.6625771759365	1.6625771759365
ENSBTAG00000014502.5_A_87	ENSBTAG00000014502.5	0	ENSBTAG00000014502.5	2.16582	1.6625771759365	1.6625771759365
ENSBTAG00000020105.4_S_32	ENSBTAG00000020105.4	0	ENSBTAG00000020105.4	2.16582	1.6625771759365	1.6625771759365
ENSBTAG00000032372_S_5	ENSBTAG00000032372	0	ENSBTAG00000032372	2.16582	1.6625771759365	1.6625771759365
PCDHA3_S_68	PCDHA3	0	PCDHA3	2.16582	1.6625771759365	1.6625771759365
ENSBTAG00000009543.5_S_15	ENSBTAG00000009543.5	11.1248	ENSBTAG00000009543.5	37.3651	5.26172206642459	1.6618379531032
ENSBTAG00000010345.4_S_105	ENSBTAG00000010345.4	0	ENSBTAG00000010345.4	2.16264	1.66112780759648	1.66112780759648
ENSBTAG00000038151.2_S_6	ENSBTAG00000038151.2	7.55944	ENSBTAG00000038151.2	25.993	4.75451153879479	1.65699438010961
ENSBTAG00000005339.5_S_89	ENSBTAG00000005339.5	8.61997	ENSBTAG00000005339.5	29.2385	4.91831510690673	1.65228224753521
ENSBTAG00000019831.3_S_43	ENSBTAG00000019831.3	6.09264	ENSBTAG00000019831.3	21.1215	4.46737530986716	1.64105185297915
ENSBTAG00000015053.3_A_8	ENSBTAG00000015053.3	184.72	ENSBTAG00000015053.3	576.714	9.17421050148622	1.63722502203651
CCR1_A_12	CCR1	72.1414	CCR1	225.791	7.82521979149546	1.63260403161148
ENSBTAG00000006075.2_A_37	ENSBTAG00000006075.2	3.02378	ENSBTAG00000006075.2	11.3817	3.63013253505862	1.62158190555121
ENSBTAG00000014689.5_S_71	ENSBTAG00000014689.5	98.9716	ENSBTAG00000014689.5	305.923	8.26173308181125	1.61828606089297
ENSBTAG00000000977.5_S_68	ENSBTAG00000000977.5	112.579	ENSBTAG00000000977.5	347.585	8.44536575598272	1.61781799146409
ENSBTAG00000003692_A_22	ENSBTAG00000003692	7.62708	ENSBTAG00000003692	25.4372	4.72449781049109	1.61562605695881
ENSBTAG00000038579.2_A_10	ENSBTAG00000038579.2	11.1698	ENSBTAG00000038579.2	36.2854	5.22053723663965	1.61529815671608
ENSBTAG00000047979.1_A_20	ENSBTAG00000047979.1	3.58786	ENSBTAG00000047979.1	12.985356368475	3.80584511126715	1.60802432449954
ENSBTAG00000004675.5_S_122	ENSBTAG00000004675.5	47.7032	ENSBTAG00000004675.5	147.263	7.21201224948105	1.60606864753179
ENSBTAG00000014572_A_37	ENSBTAG00000014572	153.332	ENSBTAG00000014572	467.267	8.8711867763459	1.60129774361111
ENSBTAG00000038579.2_A_11	ENSBTAG00000038579.2	12.2078	ENSBTAG00000038579.2	38.9751	5.32103126340165	1.59770957571265
ENSBTAG00000016621.4_A_81	ENSBTAG00000016621.4	5.5962	ENSBTAG00000016621.4	18.962	4.31918520363182	1.59755108370614
ENSBTAG00000017883.5_S_14	ENSBTAG00000017883.5	49.1474	ENSBTAG00000017883.5	150.496	7.24313176825572	1.59502816520656
ENSBTAG00000006747.5_A_5	ENSBTAG00000006747.5	19.2708	ENSBTAG00000006747.5	60.0998	5.93309552786374	1.59176245631985
ENSBTAG00000018064.5_A_23	ENSBTAG00000018064.5	62.506	ENSBTAG00000018064.5	190.052	7.57782078673417	1.58900076401651
ENSBTAG00000012460_A_26	ENSBTAG00000012460	10.673398331345	ENSBTAG00000012460	34.1132	5.13394089491689	1.58878818396539
ENSBTAG00000022502.4_S_14	ENSBTAG00000022502.4	15.2091	ENSBTAG00000022502.4	47.6352	5.60392969846821	1.58520073123949
ENSBTAG00000011195.5_S_105	ENSBTAG00000011195.5	43.6189	ENSBTAG00000011195.5	132.667	7.06250303053603	1.58292135317851
ENSBTAG00000040028.2_A_182	ENSBTAG00000040028.2	25.3635	ENSBTAG00000040028.2	77.9725	6.30327912525133	1.58281070277589
ENSBTAG00000000059.2_S_16	ENSBTAG00000000059.2	4.03922	ENSBTAG00000000059.2	14.0905	3.9155702469525	1.58237027013585
LOC112443130_S_87	LOC112443130	1.51189	LOC112443130	6.49745	2.90639931806866	1.57762667012041
ENSBTAG00000012664.4_S_101	ENSBTAG00000012664.4	6.58909	ENSBTAG00000012664.4	21.6518	4.50155361357093	1.57762634961167
ENSBTAG00000005974.3_S_29	ENSBTAG00000005974.3	168.089	ENSBTAG00000005974.3	500.837	8.97107470386406	1.56943369496939
LOC112443846_S_26	LOC112443846	183.659	LOC112443846	544.741	9.09207194304977	1.56334838757062
ENSBTAG00000011933.4_S_65	ENSBTAG00000011933.4	27.3944	ENSBTAG00000011933.4	82.8377	6.38952679112769	1.56199469788135
ENSBTAG00000024901.3_S_28	ENSBTAG00000024901.3	3.56531	ENSBTAG00000024901.3	12.455	3.75007354312678	1.55935941343765
PVR_A_86	PVR	0.992897	PVR	4.8715	2.55372799403279	1.55886115685748
ENSBTAG00000031770.1_S_18	ENSBTAG00000031770.1	453.429	ENSBTAG00000031770.1	1330.91	10.379276915171	1.55136733062149
ENSBTAG00000038188.2_S_12	ENSBTAG00000038188.2	501.47	ENSBTAG00000038188.2	1470.59	10.5231556905666	1.55026247192076
ENSBTAG00000044099.2_A_17	ENSBTAG00000044099.2	95.4514	ENSBTAG00000044099.2	280.991	8.13950386896802	1.5477733474214
ENSBTAG00000007556_S_19	ENSBTAG00000007556	1.0154406014845	ENSBTAG00000007556	4.87467	2.5545088662509	1.54341360114998
ENSBTAG00000044204_A_11	ENSBTAG00000044204	6.58909	ENSBTAG00000044204	21.1119	4.46675322855839	1.54282596459913
ENSBTAG00000005091.4_S_84	ENSBTAG00000005091.4	8.10098	ENSBTAG00000005091.4	25.4467	4.72501813420479	1.5389961063988
ENSBTAG00000030239.2_S_9	ENSBTAG00000030239.2	9.59033	ENSBTAG00000030239.2	29.772	4.9435470522125	1.53887200678801
ENSBTAG00000013287.4_A_184	ENSBTAG00000013287.4	6.63418	ENSBTAG00000013287.4	21.1088	4.46654580850166	1.5340726135707
ENSBTAG00000047083.1_S_23	ENSBTAG00000047083.1	17.3076	ENSBTAG00000047083.1	51.9923	5.7277104936364	1.53334143353011
FOXQ1_A_56	FOXQ1	6.65672	FOXQ1	21.1088	4.46654580850166	1.52981855688719
PPP6R1_S_10	PPP6R1	9.6805	PPP6R1	29.772	4.9435470522125	1.52663953205322
ENSBTAG00000002288_A_93	ENSBTAG00000002288	63.9502	ENSBTAG00000002288	185.717	7.54471016425597	1.52344779331499
LOC112445165_S_77	LOC112445165	2.54987	LOC112445165	9.19995	3.35048982848105	1.52272220557146
ENSBTAG00000025442_S_83	ENSBTAG00000025442	11.237478710945	ENSBTAG00000025442	34.1164	5.13407149888668	1.52083705396735
ENSBTAG00000014304.5_S_39	ENSBTAG00000014304.5	5.5962	ENSBTAG00000014304.5	17.8664	4.23774636721261	1.51611224728693
ENSBTAG00000019184.5_S_27	ENSBTAG00000019184.5	58.8956	ENSBTAG00000019184.5	170.013	7.41796503479267	1.51358800169372
C7H19orf67_A_99	C7H19orf67	7.13063	C7H19orf67	22.2044	4.53632506456602	1.51295823299062
ENSBTAG00000009566.5_S_23	ENSBTAG00000009566.5	7.13063	ENSBTAG00000009566.5	22.1885	4.53533652260495	1.51196969102954
ENSBTAG00000005197_S_52	ENSBTAG00000005197	3.54277	ENSBTAG00000005197	11.912	3.69063892594568	1.50706663380934
ENSBTAG00000010726.5_S_385	ENSBTAG00000010726.5	8.59743	ENSBTAG00000010726.5	25.9898	4.75434162790263	1.49169363576159
ENSBTAG00000016095.4_S_73	ENSBTAG00000016095.4	4.55821	ENSBTAG00000016095.4	14.6177	3.96510688011899	1.49048635738744
ENSBTAG00000014600.5_S_215	ENSBTAG00000014600.5	3.02378	ENSBTAG00000014600.5	10.286034158275	3.49646671604508	1.48791608653767
NPDC1_A_3	NPDC1	34.8862	NPDC1	99.6212	6.65278984386858	1.48743401044115
LOC112443512_A_7	LOC112443512	8.64252	LOC112443512	25.993	4.75451153879479	1.48510173522065
ENSBTAG00000002242.5_S_20	ENSBTAG00000002242.5	60.0237	ENSBTAG00000002242.5	169.47	7.41337654814037	1.48207842705904
ENSBTAG00000016932_A_99	ENSBTAG00000016932	55.8718	ENSBTAG00000016932	157.565	7.30892751611364	1.47928653530406
ENSBTAG00000044037.2_S_24	ENSBTAG00000044037.2	28.8837	ENSBTAG00000044037.2	82.2946	6.38015160016587	1.47886486300035
ENSBTAG00000014488.5_S_119	ENSBTAG00000014488.5	10.6283	ENSBTAG00000014488.5	31.4043	5.01811446114728	1.47854489495641
ENSBTAG00000007977.3_A_3	ENSBTAG00000007977.3	12.1853	ENSBTAG00000007977.3	35.7423	5.1993705584141	1.47851346545625
MPZL3_A_12	MPZL3	106.75652734545	MPZL3	298.301	8.2254549677806	1.47382351487536
ENSBTAG00000008165_S_64	ENSBTAG00000008165	12.230375280895	ENSBTAG00000008165	35.7201	5.1984965626608	1.47271448338985
ENSBTAG00000011003.5_S_44	ENSBTAG00000011003.5	1.51189	ENSBTAG00000011003.5	5.96076	2.79924501917962	1.47047237123137
ENSBTAG00000015649.5_S_28	ENSBTAG00000015649.5	1.51189	ENSBTAG00000015649.5	5.95122	2.79726710042632	1.46849445247806
ENSBTAG00000019567.5_A_168	ENSBTAG00000019567.5	7.60453	ENSBTAG00000019567.5	22.7633	4.57066418426448	1.46556737490736
ENSBTAG00000017103.5_S_62	ENSBTAG00000017103.5	9.56778	ENSBTAG00000017103.5	28.1715	4.86648745447852	1.46488680266345
LOC788284_A_52	LOC788284	10.7861	LOC788284	31.4139	5.01853898355232	1.4595222134824
ENSBTAG00000002500.4_A_17	ENSBTAG00000002500.4	15.7731	ENSBTAG00000002500.4	44.9295	5.52135060067955	1.45326925131422
ENSBTAG00000020350.5_A_64	ENSBTAG00000020350.5	6.09264	ENSBTAG00000020350.5	18.4126	4.27892223519097	1.45259877830297
ENSBTAG00000001343.5_A_55	ENSBTAG00000001343.5	135.866	ENSBTAG00000001343.5	371.374	8.54060768050059	1.44398587005172
ENSBTAG00000003215.3_S_183	ENSBTAG00000003215.3	18.2779	ENSBTAG00000003215.3	51.4397	5.71258772999504	1.44370942514698
ENTR1_A_94	ENTR1	1.55698	ENTR1	5.9544	2.79792670802484	1.44348755289754
MROH5_A_69	MROH5	65.4396	MROH5	179.216	7.49358700463606	1.43961641861141
ENSBTAG00000020051.3_A_15	ENSBTAG00000020051.3	4.55821	ENSBTAG00000020051.3	14.0683	3.91344132089006	1.43882079815851
ENSBTAG00000010171.2_S_7	ENSBTAG00000010171.2	9.18405	ENSBTAG00000010171.2	26.5265	4.78274778326533	1.43450778842086
ENSBTAG00000018063.4_A_103	ENSBTAG00000018063.4	4.58075	ENSBTAG00000018063.4	14.081	3.91465823472005	1.43419799425924
ENSBTAG00000015415.5_S_102	ENSBTAG00000015415.5	4.58075	ENSBTAG00000015415.5	14.0778	3.91435410248153	1.43389386202072
ENSBTAG00000010062.5_S_73	ENSBTAG00000010062.5	10.6283	ENSBTAG00000010062.5	30.3246	4.96922398662156	1.4296544204307
ENSBTAG00000037917.2_A_60	ENSBTAG00000037917.2	13.6746	ENSBTAG00000037917.2	38.448	5.30188000725756	1.42662758031072
ENSBTAG00000014596.3_S_33	ENSBTAG00000014596.3	7.10808	ENSBTAG00000014596.3	20.5752	4.43130518274777	1.41194411006338
ENSBTAG00000017752.3_S_9	ENSBTAG00000017752.3	2.03088	ENSBTAG00000017752.3	7.03413	3.00614217521527	1.40640486919583
ENSBTAG00000019683.4_A_11	ENSBTAG00000019683.4	4.08431	ENSBTAG00000019683.4	12.455	3.75007354312678	1.40402255713686
ENSBTAG00000020180.3_A_12	ENSBTAG00000020180.3	4.08431	ENSBTAG00000020180.3	12.455	3.75007354312678	1.40402255713686
ENSBTAG00000009101.5_S_12	ENSBTAG00000009101.5	42.5809	ENSBTAG00000009101.5	113.702	6.84174842850889	1.39612523165519
ENSBTAG00000018252_S_5	ENSBTAG00000018252	116.866	ENSBTAG00000018252	308.616	8.27433618101549	1.39333427088139
ENSBTAG00000035018.2_A_4	ENSBTAG00000035018.2	4.53567	ENSBTAG00000035018.2	13.5379	3.86175058010047	1.39299350911617
ENSBTAG00000000390.5_S_22	ENSBTAG00000000390.5	0	ENSBTAG00000000390.5	1.62595	1.3928400236474	1.3928400236474
ENSBTAG00000004519.5_S_68	ENSBTAG00000004519.5	0	ENSBTAG00000004519.5	1.62595	1.3928400236474	1.3928400236474
ENSBTAG00000011585.5_S_93	ENSBTAG00000011585.5	0	ENSBTAG00000011585.5	1.62595	1.3928400236474	1.3928400236474
ENSBTAG00000015866.4_S_58	ENSBTAG00000015866.4	0	ENSBTAG00000015866.4	1.62595	1.3928400236474	1.3928400236474
ENSBTAG00000017121.5_S_11	ENSBTAG00000017121.5	0	ENSBTAG00000017121.5	1.62595	1.3928400236474	1.3928400236474
ENSBTAG00000025448.4_A_31	ENSBTAG00000025448.4	0	ENSBTAG00000025448.4	1.62595	1.3928400236474	1.3928400236474
HIST2H2BF_S_6	HIST2H2BF	0	HIST2H2BF	1.62595	1.3928400236474	1.3928400236474
LOC531174_A_16	LOC531174	0	LOC531174	1.62595	1.3928400236474	1.3928400236474
ENSBTAG00000016362.4_A_21	ENSBTAG00000016362.4	4.53567	ENSBTAG00000016362.4	13.5348	3.86143508620561	1.39267801522132
LOC112444193_S_25	LOC112444193	3.0914098675295	LOC112444193	9.73981	3.42489683302324	1.39229876286327
ENSBTAG00000005228.4_A_38	ENSBTAG00000005228.4	0	ENSBTAG00000005228.4	1.62277	1.39109250180894	1.39109250180894
ENSBTAG00000020279.5_A_99	ENSBTAG00000020279.5	0	ENSBTAG00000020279.5	1.62277	1.39109250180894	1.39109250180894
ENSBTAG00000040329.2_S_32	ENSBTAG00000040329.2	0	ENSBTAG00000040329.2	1.62277	1.39109250180894	1.39109250180894
ENSBTAG00000006212_A_270	ENSBTAG00000006212	8.68761	ENSBTAG00000006212	24.3734	4.66524332281363	1.38910325216111
ENSBTAG00000007280.5_S_8	ENSBTAG00000007280.5	205.932	ENSBTAG00000007280.5	539.818	9.0790003876214	1.38599060327555
LOC782592_A_46	LOC782592	8.10098	LOC782592	22.7538	4.57008509217407	1.38406306436808
ENSBTAG00000021958.5_A_4	ENSBTAG00000021958.5	83.6048	ENSBTAG00000021958.5	219.811	7.78666953574256	1.38400244682846
ENSBTAG00000021415.5_A_162	ENSBTAG00000021415.5	3.54277	ENSBTAG00000021415.5	10.8291	3.56426565866022	1.38069336652388
TUBAL3_A_7	TUBAL3	9.16151	TUBAL3	25.4467	4.72501813420479	1.37997531566058
ENSBTAG00000025516.4_A_53	ENSBTAG00000025516.4	50.8397	ENSBTAG00000025516.4	133.734	7.07397377242765	1.37798936110866
ENSBTAG00000020700.3_A_152	ENSBTAG00000020700.3	27.3042	ENSBTAG00000020700.3	72.5548	6.20074795870005	1.37780493552727
ENSBTAG00000016910.4_S_14	ENSBTAG00000016910.4	11.6888	ENSBTAG00000016910.4	31.9505	5.04223050154694	1.37674234240207
BCAM_S_39	BCAM	4.6033	BCAM	13.5348	3.86143508620561	1.37515867066471
ENSBTAG00000004017.5_A_447	ENSBTAG00000004017.5	2.52733	ENSBTAG00000004017.5	8.1234	3.18957118008371	1.37099483583938
ENSBTAG00000007269.4_A_20	ENSBTAG00000007269.4	176.867	ENSBTAG00000007269.4	458.029	8.84244039574773	1.36778130930663
LOC107133125_A_28	LOC107133125	5.05466	LOC107133125	14.624	3.96569406078058	1.36764835728503
ENSBTAG00000007906.4_A_71	ENSBTAG00000007906.4	73.5405	ENSBTAG00000007906.4	191.116	7.58583186427208	1.36587850857748
ENSBTAG00000018040.5_A_60	ENSBTAG00000018040.5	8.64252	ENSBTAG00000018040.5	23.824	4.63366197761818	1.36425217404404
ENSBTAG00000010464.5_A_172	ENSBTAG00000010464.5	125.802	ENSBTAG00000010464.5	325.409	8.35053706851558	1.3641043516171
ENSBTAG00000009163.5_A_2	ENSBTAG00000009163.5	40.0761	ENSBTAG00000009163.5	104.53397556585	6.72156372415135	1.36133685043519
ENSBTAG00000007724.4_S_5	ENSBTAG00000007724.4	2.54987	ENSBTAG00000007724.4	8.12022	3.18906841476723	1.36130079185763
ENSBTAG00000020221.4_A_9	ENSBTAG00000020221.4	78.0311	ENSBTAG00000020221.4	202.031	7.6655536568216	1.36120474307669
ENSBTAG00000018960.5_A_5	ENSBTAG00000018960.5	4.03922	ENSBTAG00000018960.5	11.9152	3.69099406608391	1.35779408926726
ENSBTAG00000011528.2_A_3	ENSBTAG00000011528.2	5.09975	ENSBTAG00000011528.2	14.6177	3.96510688011899	1.35635746583656
ENSBTAG00000044061_S_32	ENSBTAG00000044061	9.11642	ENSBTAG00000044061	24.8973	4.69473210437037	1.35610497317957
ENSBTAG00000002209.5_S_38	ENSBTAG00000002209.5	10.177	ENSBTAG00000002209.5	27.6094	4.83841628941011	1.35596163364726
ENSBTAG00000033603.3_S_76	ENSBTAG00000033603.3	113.684	ENSBTAG00000033603.3	292.379	8.19662048748223	1.3550969062131
ENSBTAG00000047673_A_26	ENSBTAG00000047673	107.749	ENSBTAG00000047673	276.694	8.11735248234969	1.35248853406374
SFTPA1_A_13	SFTPA1	19.7673	SFTPA1	51.9955	5.72779703436424	1.3515569682804
IPO5_A_30	IPO5	5.55111	IPO5	15.7006	4.06182568804564	1.35008691807455
ENSBTAG00000017228_A_7	ENSBTAG00000017228	450.134	ENSBTAG00000017228	1145.17	10.162601542182	1.34519016901444
ENSBTAG00000033481.2_A_6	ENSBTAG00000033481.2	9.6805	ENSBTAG00000033481.2	25.9771	4.75366178414833	1.33675426398905
ENSBTAG00000006523.5_A_17	ENSBTAG00000006523.5	11.6438	ENSBTAG00000006523.5	30.8454	4.99301250044396	1.3326598915316
ENSBTAG00000001844.5_S_152	ENSBTAG00000001844.5	28.4323	ENSBTAG00000001844.5	73.0851	6.21111242408693	1.33178223660028
ENSBTAG00000003702.5_S_48	ENSBTAG00000003702.5	6.0701	ENSBTAG00000003702.5	16.7867	4.15272367922652	1.3309931447048
ENSBTAG00000044099.2_S_16	ENSBTAG00000044099.2	99.9645	ENSBTAG00000044099.2	252.873	7.98796465698697	1.33025978958246
EIF4EBP3_S_14	EIF4EBP3	8.66506	EIF4EBP3	23.2777	4.6015627134459	1.32878385169391
ENSBTAG00000036078.2_A_7	ENSBTAG00000036078.2	10.6283	ENSBTAG00000036078.2	28.162	4.8660157393662	1.32644617317534
ENSBTAG00000032339.2_S_11	ENSBTAG00000032339.2	4.58075	ENSBTAG00000032339.2	12.9885	3.80617299762498	1.32571275716417
ENSBTAG00000013057_A_255	ENSBTAG00000013057	2.00834	ENSBTAG00000013057	6.49745	2.90639931806866	1.31743304616728
ENSBTAG00000008096.4_S_19	ENSBTAG00000008096.4	59.8208	ENSBTAG00000008096.4	149.978	7.23819409584165	1.31170074886032
ENSBTAG00000001947.5_S_46	ENSBTAG00000001947.5	0.4964482849745	ENSBTAG00000001947.5	2.71204	1.89221134677923	1.31066892447512
ENSBTAG00000006949.5_S_62	ENSBTAG00000006949.5	0.4964482849745	ENSBTAG00000006949.5	2.71204	1.89221134677923	1.31066892447512
ENSBTAG00000007474_A_31	ENSBTAG00000007474	6.61164	ENSBTAG00000007474	17.8759	4.23847543679643	1.31026887953885
ENSBTAG00000007757.4_A_114	ENSBTAG00000007757.4	3.56531	ENSBTAG00000007757.4	10.2829	3.49606030449291	1.30534617480378
CCR1_S_62	CCR1	78.9789	CCR1	196.533	7.62595317520459	1.30440516149136
SFTPA1_A_12	SFTPA1	19.88	SFTPA1	50.3409	5.68203683081317	1.29798731149645
ENSBTAG00000008176.2_A_6	ENSBTAG00000008176.2	48.1545	ENSBTAG00000008176.2	119.663	6.91483829615483	1.29558598478556
ENSBTAG00000032021.3_A_19	ENSBTAG00000032021.3	55.6914	ENSBTAG00000032021.3	138.088	7.11985644096602	1.2947978163111
ENSBTAG00000008958.5_A_10	ENSBTAG00000008958.5	82.2958	ENSBTAG00000008958.5	203.025	7.6725988779669	1.29242743236386
LOC788100_S_45	LOC788100	5.5962	LOC788100	15.148	4.01328296131689	1.29164884139121
ENSBTAG00000023018.3_S_121	ENSBTAG00000023018.3	2.50479	ENSBTAG00000023018.3	7.57718	3.10050261709529	1.29117648397321
ENSBTAG00000030539.3_A_1	ENSBTAG00000030539.3	7.60453	ENSBTAG00000030539.3	20.0354	4.39474616292245	1.28964935356533
ENSBTAG00000011028.5_S_3	ENSBTAG00000011028.5	4.06176	ENSBTAG00000011028.5	11.3689	3.62865018579591	1.28901039541898
ENSBTAG00000001356.4_S_24	ENSBTAG00000001356.4	35.6081	ENSBTAG00000001356.4	88.249	6.47976465153938	1.28567550495321
ENSBTAG00000046171.1_S_3	ENSBTAG00000046171.1	88.7947	ENSBTAG00000046171.1	217.636	7.77238615249397	1.28382788275624
ENSBTAG00000016098.4_A_4	ENSBTAG00000016098.4	13.2007	ENSBTAG00000016098.4	33.5542	5.11079108628684	1.28289811840288
LOC107132300_S_13	LOC107132300	2.52733	LOC107132300	7.58035	3.10103720789614	1.28246086365181
ENSBTAG00000006199.4_A_44	ENSBTAG00000006199.4	57.316	ENSBTAG00000006199.4	140.27	7.14231061555108	1.27648991588248
ENSBTAG00000001983.4_A_4	ENSBTAG00000001983.4	12.1627	ENSBTAG00000001983.4	30.8581	4.99358843482902	1.27520015415271
ENSBTAG00000022028_A_73	ENSBTAG00000022028	10.177	ENSBTAG00000022028	25.9961	4.75468142967835	1.27222677391549
ENSBTAG00000047933.1_A_3	ENSBTAG00000047933.1	695.984	ENSBTAG00000047933.1	1681.19	10.7161280479732	1.27114722326791
ENSBTAG00000027557_S_111	ENSBTAG00000027557	14.6675	ENSBTAG00000027557	36.8125	5.24079154765718	1.27108582216839
ENSBTAG00000038377.2_S_107	ENSBTAG00000038377.2	15.7957	ENSBTAG00000038377.2	39.5182	5.3404976661243	1.27047855707461
ENSBTAG00000021482_S_8	ENSBTAG00000021482	18.2779	ENSBTAG00000021482	45.4853	5.53870279170635	1.2698244868583
CNIH3_S_25	CNIH3	4.58075	CNIH3	12.445491926425	3.74905063454076	1.26859039407995
ENSBTAG00000011874.3_A_20	ENSBTAG00000011874.3	6.61164	ENSBTAG00000011874.3	17.3265	4.19586126537167	1.26765470811408
ENSBTAG00000046256.1_S_51	ENSBTAG00000046256.1	13.1331	ENSBTAG00000046256.1	33.0271	5.08861216160534	1.2676065573449
ENSBTAG00000027795.3_S_127	ENSBTAG00000027795.3	0.992897	ENSBTAG00000027795.3	3.79177	2.26055762107894	1.26569078390363
ENSBTAG00000012594.5_A_25	ENSBTAG00000012594.5	15.1865	ENSBTAG00000012594.5	37.8922	5.28141022129847	1.26468919230056
ENSBTAG00000001068.4_S_58	ENSBTAG00000001068.4	91.841	ENSBTAG00000001068.4	221.99	7.80083345844412	1.26414307829574
BAP1_A_6	BAP1	8.66506	BAP1	22.2012	4.53612741035594	1.26334854860395
ENSBTAG00000013569.5_A_43	ENSBTAG00000013569.5	7.08554	ENSBTAG00000013569.5	18.4094	4.27868597102733	1.2633418105211
ENSBTAG00000015075.4_A_38	ENSBTAG00000015075.4	14.7577	ENSBTAG00000015075.4	36.8189	5.24103409932672	1.26304859399441
ENSBTAG00000038228.1_A_36	ENSBTAG00000038228.1	17.2625	ENSBTAG00000038228.1	42.7892	5.45250189819029	1.26169030245688
ENSBTAG00000003711_A_19	ENSBTAG00000003711	36.4657	ENSBTAG00000003711	88.7921	6.48851625364085	1.26101830936917
ENSBTAG00000009362.5_S_1450	ENSBTAG00000009362.5	61.0842	ENSBTAG00000009362.5	147.79	7.21713266231133	1.26097737852753
ENSBTAG00000014710.4_A_14	ENSBTAG00000014710.4	9.13897	ENSBTAG00000014710.4	23.2777	4.6015627134459	1.2597241722479
ENSBTAG00000015259.4_A_59	ENSBTAG00000015259.4	10.741	ENSBTAG00000015259.4	27.0695	4.81093222071357	1.25744509683299
ENSBTAG00000013315.5_S_14	ENSBTAG00000013315.5	11.2149	ENSBTAG00000013315.5	28.1556	4.86570117691138	1.25512693335367
ENSBTAG00000020536.5_S_98	ENSBTAG00000020536.5	5.55111	ENSBTAG00000020536.5	14.6208	3.96540050032048	1.25366173034939
ENSBTAG00000011662.4_A_74	ENSBTAG00000011662.4	12.6141	ENSBTAG00000011662.4	31.4043	5.01811446114728	1.25108439314271
ENSBTAG00000012209.4_S_7	ENSBTAG00000012209.4	402.273	ENSBTAG00000012209.4	957.824	9.90512214221516	1.24950997214341
ENSBTAG00000008718.5_S_53	ENSBTAG00000008718.5	9.6805	ENSBTAG00000008718.5	24.3766	4.66542405722689	1.2485165370676
ENSBTAG00000003625.5_S_50	ENSBTAG00000003625.5	10.1319	ENSBTAG00000003625.5	25.4467	4.72501813420479	1.24839511245973
ENSBTAG00000016629.5_S_290	ENSBTAG00000016629.5	21.3468	ENSBTAG00000016629.5	51.9764	5.72727771210954	1.24528157641685
ENSBTAG00000014922.5_A_134	ENSBTAG00000014922.5	3.54277	ENSBTAG00000014922.5	9.75253	3.42660390794846	1.24303161581212
ENSBTAG00000013548.5_S_62	ENSBTAG00000013548.5	15.683	ENSBTAG00000013548.5	38.4544	5.30211250370782	1.24180832551444
ENSBTAG00000000145.5_A_22	ENSBTAG00000000145.5	831.624	ENSBTAG00000000145.5	1962.76	10.9394022926643	1.23788132582632
ENSBTAG00000037964.2_S_4	ENSBTAG00000037964.2	46.2815	ENSBTAG00000037964.2	110.466	6.80046154780596	1.23725912789601
ENSBTAG00000017569.5_A_35	ENSBTAG00000017569.5	76.6545	ENSBTAG00000017569.5	181.89	7.51483518434377	1.23583768238221
ENSBTAG00000047894_S_74	ENSBTAG00000047894	3.56531	ENSBTAG00000047894	9.74935	3.42617732854644	1.23546319885731
ENSBTAG00000001985_S_17	ENSBTAG00000001985	6.56655	ENSBTAG00000001985	16.7771	4.15194994901447	1.23231470928063
ENSBTAG00000020886.5_S_5	ENSBTAG00000020886.5	9.13897	ENSBTAG00000020886.5	22.7347	4.56892621019665	1.22708766899865
LOC784214_A_15	LOC784214	19.7898	LOC784214	47.6479	5.60430683493691	1.22650149267578
ENSBTAG00000046887.1_S_23	ENSBTAG00000046887.1	35.0891	ENSBTAG00000046887.1	83.3903	6.39900449369855	1.2255147993108
ENSBTAG00000014650.5_S_17	ENSBTAG00000014650.5	7.08554	ENSBTAG00000014650.5	17.8664	4.23774636721261	1.22240220670638
ENSBTAG00000037739.2_A_88	ENSBTAG00000037739.2	540.892	ENSBTAG00000037739.2	1262.66	10.3033972809237	1.22153659413243
ENSBTAG00000008117.5_A_86	ENSBTAG00000008117.5	111.067	ENSBTAG00000008117.5	259.911	8.02741160667367	1.21919707276071
LOC112445634_A_22	LOC112445634	7.10808	LOC112445634	17.8727	4.23823245453826	1.21887138185388
ENSBTAG00000012234.5_A_111	ENSBTAG00000012234.5	104.952	ENSBTAG00000012234.5	245.29	7.9442126633108	1.21695156148709
ENSBTAG00000035370.2_S_10	ENSBTAG00000035370.2	10.6283	ENSBTAG00000035370.2	25.9866	4.75417169699449	1.21460213080362
ENSBTAG00000025526_A_12	ENSBTAG00000025526	11.1022	ENSBTAG00000025526	27.0791	4.8114222915094	1.21422313365051
ENSBTAG00000004851.5_A_378	ENSBTAG00000004851.5	88.7721	ENSBTAG00000004851.5	206.842	7.69934158457917	1.2111455661624
ENSBTAG00000047484.1_S_6	ENSBTAG00000047484.1	52.1261	ENSBTAG00000047484.1	121.832	6.94054135314078	1.20919215849524
ENSBTAG00000014123.5_A_54	ENSBTAG00000014123.5	2.00834	ENSBTAG00000014123.5	5.94487	2.7959469798134	1.20698070791202
ENSBTAG00000015085.5_A_36	ENSBTAG00000015085.5	9.04879	ENSBTAG00000015085.5	22.198	4.53592972905662	1.2069799431695
ENSBTAG00000009693.5_A_63	ENSBTAG00000009693.5	11.6438	ENSBTAG00000009693.5	28.1588	4.86585846671212	1.20550585779975
LOC101902172_A_11	LOC101902172	26.9881	LOC101902172	62.8182	5.99589569323801	1.18915507527363
ENSBTAG00000046574.1_S_187	ENSBTAG00000046574.1	2.52733	ENSBTAG00000046574.1	7.04049	3.00728338499883	1.1887070407545
NUP62_S_87	NUP62	6.09264	NUP62	15.1607	4.01441853872087	1.18809508183287
ENSBTAG00000038690.2_A_18	ENSBTAG00000038690.2	10.6283	ENSBTAG00000038690.2	25.4563	4.72553827032027	1.18596870412941
ENSBTAG00000002554.5_A_186	ENSBTAG00000002554.5	11.1022	ENSBTAG00000002554.5	26.5201	4.78241452890206	1.18521537104316
ENSBTAG00000019658_A_60	ENSBTAG00000019658	120.86	ENSBTAG00000019658	276.103	8.11428023233884	1.18519968586615
ENSBTAG00000001280.5_S_97	ENSBTAG00000001280.5	81.1902	ENSBTAG00000001280.5	185.723	7.54475928724465	1.18386550998869
ENSBTAG00000013460_A_125	ENSBTAG00000013460	18.323	ENSBTAG00000013460	42.7796	5.45218766781505	1.17993906482157
ENSBTAG00000010910.4_S_6	ENSBTAG00000010910.4	15.7055	ENSBTAG00000010910.4	36.8189	5.24103409932672	1.17878169438359
ENSBTAG00000020589_S_75	ENSBTAG00000020589	24.3255	ENSBTAG00000020589	56.3112	5.84074526966809	1.17822719872173
ENSBTAG00000008583.5_S_151	ENSBTAG00000008583.5	2.07597	ENSBTAG00000008583.5	5.96076	2.79924501917962	1.17820393068677
ENSBTAG00000044044.2_S_65	ENSBTAG00000044044.2	9.04879	ENSBTAG00000044044.2	21.655	4.50175606138774	1.17280627550062
PGLYRP4_S_20	PGLYRP4	17.7364	PGLYRP4	41.1505	5.3974776466445	1.16970619578012
ENSBTAG00000033457.3_A_28	ENSBTAG00000033457.3	7.64962	ENSBTAG00000033457.3	18.4094	4.27868597102733	1.16604912503596
ENSBTAG00000024683.2_S_6	ENSBTAG00000024683.2	14.1936	ENSBTAG00000024683.2	33.008	5.08780326253599	1.16240910658542
ENSBTAG00000026461_A_151	ENSBTAG00000026461	47.1165	ENSBTAG00000026461	106.668	6.75044575270243	1.16198475914204
ENSBTAG00000010291_A_63	ENSBTAG00000010291	99.9645	ENSBTAG00000010291	224.702	7.81827390893458	1.16056904153007
ENSBTAG00000021687.5_A_187	ENSBTAG00000021687.5	10.6283	ENSBTAG00000021687.5	24.9005	4.69490918228667	1.15533961609581
ENSBTAG00000036042.3_S_25	ENSBTAG00000036042.3	719.519	ENSBTAG00000036042.3	1598.9	10.6437622344379	1.1508694702419
ENSBTAG00000015117.2_S_51	ENSBTAG00000015117.2	34.9313	ENSBTAG00000015117.2	78.5188	6.31322333233146	1.1460560070359
ENSBTAG00000026123.4_A_2	ENSBTAG00000026123.4	33.5095	ENSBTAG00000026123.4	75.2637	6.25292420120841	1.1440008693483
SLC52A2_S_124	SLC52A2	12.2078	SLC52A2	28.1747	4.86664465858338	1.14332297089438
LOC509508_S_34	LOC509508	20.3088	LOC509508	46.0188	5.55516614944051	1.14178788970856
ENSBTAG00000020709.4_A_9	ENSBTAG00000020709.4	5.61874	ENSBTAG00000020709.4	13.5443	3.86238136099539	1.13582490208921
ENSBTAG00000002629.3_S_30	ENSBTAG00000002629.3	5.61874	ENSBTAG00000002629.3	13.5316	3.8611195233023	1.13456306439612
ENSBTAG00000004542.5_S_39	ENSBTAG00000004542.5	6.61164	ENSBTAG00000004542.5	15.7101	4.06264928010962	1.13444272285204
ENSBTAG00000039978_A_46	ENSBTAG00000039978	6.11519	ENSBTAG00000039978	14.6177	3.96510688011899	1.13420507637115
LOC107132515_S_12	LOC107132515	7.10808	LOC107132515	16.7867	4.15272367922652	1.13336260654213
ENSBTAG00000000629.5_S_22	ENSBTAG00000000629.5	85.6131	ENSBTAG00000000629.5	188.445	7.56563541331547	1.12912196397613
ENSBTAG00000022036.4_A_204	ENSBTAG00000022036.4	11.6212	ENSBTAG00000022036.4	26.536	4.78324752052005	1.12546955839353
ENSBTAG00000045572.1_A_110	ENSBTAG00000045572.1	12.1402	ENSBTAG00000045572.1	27.6094	4.83841628941011	1.12250105300308
ENSBTAG00000023632.3_S_64	ENSBTAG00000023632.3	11.6888	ENSBTAG00000023632.3	26.536	4.78324752052005	1.11775936137517
ENSBTAG00000001221.5_S_14	ENSBTAG00000001221.5	18.7293	ENSBTAG00000001221.5	41.7031	5.41626802990495	1.11400081975557
ENSBTAG00000012342.4_S_63	ENSBTAG00000012342.4	16.721	ENSBTAG00000012342.4	37.3397	5.2607654363454	1.11338107859965
ENSBTAG00000007141.5_A_24	ENSBTAG00000007141.5	17.2625	ENSBTAG00000007141.5	38.4321	5.30129860216293	1.11048700642953
ENSBTAG00000038131.1_A_3	ENSBTAG00000038131.1	19.2934	ENSBTAG00000038131.1	42.7796	5.45218766781505	1.10925100656706
ENSBTAG00000048083.1_S_4	ENSBTAG00000048083.1	162.651	ENSBTAG00000048083.1	351.948	8.46331263873271	1.10883536653167
LOC788284_A_51	LOC788284	5.50602	LOC788284	13.0013	3.80748	1.10570871890706
ENSBTAG00000001814.5_A_502	ENSBTAG00000001814.5	73.7434	ENSBTAG00000001814.5	159.74	7.32858534363127	1.10471036617897
ENSBTAG00000017644.5_A_213	ENSBTAG00000017644.5	19.2032	ENSBTAG00000017644.5	42.2334	5.43407446350477	1.09756288346906
LOC536947_A_74	LOC536947	8.07844	LOC536947	18.4094	4.27868597102733	1.09624207537183
VSTM1_A_36	VSTM1	8.59743	VSTM1	19.4892	4.35678897402067	1.09414098187963
ENSBTAG00000036098.3_S_26	ENSBTAG00000036098.3	11.1473	ENSBTAG00000036098.3	24.9069	4.69526327292563	1.09269919174437
ENSBTAG00000001698.5_S_34	ENSBTAG00000001698.5	17.2399	ENSBTAG00000001698.5	37.8986	5.28164603978223	1.09261647121044
ENSBTAG00000043948_S_73	ENSBTAG00000043948	2.00834	ENSBTAG00000043948	5.41454	2.68134552500647	1.09237925310509
ENSBTAG00000032089.2_S_10	ENSBTAG00000032089.2	8.10098	ENSBTAG00000032089.2	18.4031	4.27821332659236	1.09219129878636
ENSBTAG00000039337.2_A_7	ENSBTAG00000039337.2	8.61997	ENSBTAG00000039337.2	19.4987	4.35746031363145	1.09142745425993
ENSBTAG00000014932.5_S_17	ENSBTAG00000014932.5	11.6663	ENSBTAG00000014932.5	25.9739	4.75349177314242	1.09056910399277
ENSBTAG00000013834.5_S_9	ENSBTAG00000013834.5	4.06176	ENSBTAG00000013834.5	9.74935	3.42617732854644	1.0865375381695
ENSBTAG00000020538.5_S_157	ENSBTAG00000020538.5	1.51189	ENSBTAG00000020538.5	4.33163	2.4145769314869	1.08580428353864
ENSBTAG00000019015.3_A_45	ENSBTAG00000019015.3	16.3147	ENSBTAG00000019015.3	35.7391	5.19924573429053	1.08532177150871
ENSBTAG00000009806.5_S_62	ENSBTAG00000009806.5	10.718486394445	ENSBTAG00000009806.5	23.8367	4.63440077232948	1.08369
ENSBTAG00000015345_A_14	ENSBTAG00000015345	13.268359913945	ENSBTAG00000015345	29.229	4.91786003962602	1.08311243192933
ENSBTAG00000047841.1_A_5	ENSBTAG00000047841.1	6.13773	ENSBTAG00000047841.1	14.0683	3.91344132089006	1.0779756535705
ENSBTAG00000009212_S_7	ENSBTAG00000009212	1.0154406014845	ENSBTAG00000009212	3.24554	2.08594955237067	1.07485428726975
ENSBTAG00000007847.5_S_49	ENSBTAG00000007847.5	18.2554	ENSBTAG00000007847.5	39.5214	5.34061084860698	1.07342064996088
LOC107132228_S_4	LOC107132228	15.1865	LOC107132228	33.0335	5.08888169387422	1.0721606648763
LOC531024_A_28	LOC531024	11.1022	LOC531024	24.3702	4.6650625657531	1.0678634078942
ENSBTAG00000010501.5_A_34	ENSBTAG00000010501.5	72.0737	ENSBTAG00000010501.5	152.141	7.25871292166817	1.06743180489854
ENSBTAG00000015165.5_S_87	ENSBTAG00000015165.5	9.59033	ENSBTAG00000015165.5	21.1151	4.46696061880135	1.06228557337686
ENSBTAG00000034712.3_S_32	ENSBTAG00000034712.3	0	ENSBTAG00000034712.3	1.08609	1.06079905571818	1.06079905571818
ENSBTAG00000039929.2_S_77	ENSBTAG00000039929.2	9.61287	ENSBTAG00000039929.2	21.1088	4.46654580850166	1.0588029071004
ENSBTAG00000002201.6_S_59	ENSBTAG00000002201.6	0	ENSBTAG00000002201.6	1.08291	1.05859894260707	1.05859894260707
ENSBTAG00000007147.5_A_58	ENSBTAG00000007147.5	0	ENSBTAG00000007147.5	1.08291	1.05859894260707	1.05859894260707
ENSBTAG00000008969_S_85	ENSBTAG00000008969	0	ENSBTAG00000008969	1.08291	1.05859894260707	1.05859894260707
ENSBTAG00000023792.2_S_11	ENSBTAG00000023792.2	0	ENSBTAG00000023792.2	1.08291	1.05859894260707	1.05859894260707
ENSBTAG00000026172.4_S_36	ENSBTAG00000026172.4	0	ENSBTAG00000026172.4	1.08291	1.05859894260707	1.05859894260707
ENSBTAG00000040387.1_S_2	ENSBTAG00000040387.1	0	ENSBTAG00000040387.1	1.08291	1.05859894260707	1.05859894260707
KLHL12_S_10	KLHL12	10.154406014845	KLHL12	22.2107	4.5367202917668	1.05717850644876
ENSBTAG00000044056.2_S_17	ENSBTAG00000044056.2	11.192390647895	ENSBTAG00000044056.2	24.3638	4.66470098368169	1.05679185572315
LOC101903749_A_32	LOC101903749	7.55944	LOC101903749	16.7803	4.15220790519168	1.05469074650651
ENSBTAG00000004432.4_A_28	ENSBTAG00000004432.4	47.1842	ENSBTAG00000004432.4	99.0622	6.64475351678257	1.05426611029787
ENSBTAG00000014886.5_S_38	ENSBTAG00000014886.5	7.60453	ENSBTAG00000014886.5	16.7771	4.15194994901447	1.04685313965735
ENSBTAG00000010568.5_A_7	ENSBTAG00000010568.5	19.1581	ENSBTAG00000010568.5	40.5947	5.3783290415756	1.04504076445278
ENSBTAG00000007423.5_S_52	ENSBTAG00000007423.5	111.631	ENSBTAG00000007423.5	231.174	7.85906126552532	1.0436032388465
ENSBTAG00000007439_A_117	ENSBTAG00000007439	13.6746	ENSBTAG00000007439	29.2385	4.91831510690673	1.0430626799599
ENSBTAG00000046332_S_14	ENSBTAG00000046332	39.9634	ENSBTAG00000046332	83.3744	6.3987327466426	1.04247032916036
ENSBTAG00000015949.5_A_14	ENSBTAG00000015949.5	44.1829	ENSBTAG00000015949.5	92.0472	6.5398901873531	1.04218400233534
ENSBTAG00000004388.5_A_31	ENSBTAG00000004388.5	71.0583	ENSBTAG00000004388.5	146.745	7.20696672397004	1.03587405158054
ENSBTAG00000015114.3_S_41	ENSBTAG00000015114.3	17.2399	ENSBTAG00000015114.3	36.2854	5.22053723663965	1.03150766806786
ENSBTAG00000034147_A_147	ENSBTAG00000034147	9.02625	ENSBTAG00000034147	19.4923	4.35701278860375	1.03130326375466
ENSBTAG00000005160.4_A_1	ENSBTAG00000005160.4	86.0194	ENSBTAG00000005160.4	176.543	7.47202119536753	1.02875638383285
ENSBTAG00000005163.5_S_20	ENSBTAG00000005163.5	17.8491	ENSBTAG00000005163.5	37.3587	5.26148296836595	1.02505811336252
ENSBTAG00000006323_A_6	ENSBTAG00000006323	5.61874	ENSBTAG00000006323	12.455	3.75007354312678	1.02351708422061
ENSBTAG00000009763.5_S_12	ENSBTAG00000009763.5	11.2149	ENSBTAG00000009763.5	23.8144	4.63310763319473	1.02253338963702
ENSBTAG00000047486.1_S_16	ENSBTAG00000047486.1	8.57489	ENSBTAG00000047486.1	18.4126	4.27892223519097	1.01966707057694
ENSBTAG00000007660.3_A_57	ENSBTAG00000007660.3	15.2542	ENSBTAG00000007660.3	31.9505	5.04223050154694	1.01949402238425
ENSBTAG00000047203_S_32	ENSBTAG00000047203	10.177	ENSBTAG00000047203	21.6454	4.50114863269121	1.01869397692836
ENSBTAG00000000470.2_A_2	ENSBTAG00000000470.2	14.1936	ENSBTAG00000000470.2	29.7625	4.94309987584238	1.01770571989181
ENSBTAG00000038426_S_13	ENSBTAG00000038426	41.5654	ENSBTAG00000038426	84.9908	6.42611	1.01449959447921
ENSBTAG00000012222.5_S_10	ENSBTAG00000012222.5	59.0083	ENSBTAG00000012222.5	119.679	6.91502832253142	1.00793876789712
ENSBTAG00000013125.4_A_81	ENSBTAG00000013125.4	7.58199	ENSBTAG00000013125.4	16.2532	4.10878811386488	1.00747615209017
LOC100851681_A_31	LOC100851681	7.04045	LOC100851681	15.144814136625	4.01299892724756	1.00572230061086
ENSBTAG00000047714.1_A_14	ENSBTAG00000047714.1	3.54277	ENSBTAG00000047714.1	8.12022	3.18906841476723	1.00549612263088
CRB3_A_36	CRB3	18.7067	CRB3	38.4416	5.30164747333712	1.00102972736604
ENSBTAG00000017362.4_S_29	ENSBTAG00000017362.4	7.62708	ENSBTAG00000017362.4	16.2468	4.10825638799293	0.99938463446064
ENSBTAG00000001879_A_160	ENSBTAG00000001879	27.3944	ENSBTAG00000001879	55.7491	5.82652525978114	0.998993166534806
ENSBTAG00000000875.5_A_167	ENSBTAG00000000875.5	15.2316	ENSBTAG00000000875.5	31.398	5.01783137679331	0.997097262096375
ENSBTAG00000023310.4_S_10	ENSBTAG00000023310.4	167.977	ENSBTAG00000023310.4	334.615	8.39066473981356	0.989985797135214
ENSBTAG00000016635.3_S_2	ENSBTAG00000016635.3	11.237478710945	ENSBTAG00000016635.3	23.2777	4.6015627134459	0.988328268526565
ENSBTAG00000006949.5_S_61	ENSBTAG00000006949.5	2.50479	ENSBTAG00000006949.5	5.94805	2.7966071911149	0.987281057992823
ENSBTAG00000006428.5_S_66	ENSBTAG00000006428.5	31.9977	ENSBTAG00000006428.5	64.4155	6.03156121222638	0.987269791816513
TOMT_A_43	TOMT	20.2863	TOMT	41.1505	5.3974776466445	0.985626519417355
ENSBTAG00000000569.5_A_35	ENSBTAG00000000569.5	8.5298	ENSBTAG00000000569.5	17.8664	4.23774636721261	0.985300888910724
ENSBTAG00000001809.5_S_8	ENSBTAG00000001809.5	16.7435	ENSBTAG00000001809.5	34.1036	5.13354901205694	0.984330470205039
ENSBTAG00000021615.3_S_11	ENSBTAG00000021615.3	79.7459	ENSBTAG00000021615.3	158.641	7.31868936771046	0.98337220794799
ENSBTAG00000020800_A_54	ENSBTAG00000020800	3.06887	ENSBTAG00000020800	7.04049	3.00728338499883	0.982656674244562
ENSBTAG00000018879.5_S_99	ENSBTAG00000018879.5	9.11642	ENSBTAG00000018879.5	18.962	4.31918520363182	0.980558072441024
ENSBTAG00000002953.5_A_6	ENSBTAG00000002953.5	2.52733	ENSBTAG00000002953.5	5.95758	2.79858601418311	0.980009669938774
LOC100138048_A_12	LOC100138048	52.2388	LOC100138048	103.946	6.71350925570415	0.979102270195864
PDCD11_A_134	PDCD11	14.6224	PDCD11	29.7784	4.9438450928123	0.97829714514668
ENSBTAG00000019031.5_A_28	ENSBTAG00000019031.5	28.9513	ENSBTAG00000019031.5	57.9244	5.88079419848072	0.976246076294731
ENSBTAG00000007709.5_A_57	ENSBTAG00000007709.5	6.13773	ENSBTAG00000007709.5	12.9949	3.80682854686047	0.971362879540902
ENSBTAG00000004823_A_32	ENSBTAG00000004823	14.7126	ENSBTAG00000004823	29.7816	4.94399409002391	0.970142534806977
ENSBTAG00000003916.3_A_14	ENSBTAG00000003916.3	17.7589	ENSBTAG00000003916.3	35.7296	5.19887119710301	0.969364908121711
ENSBTAG00000032280_S_21	ENSBTAG00000032280	103.056	ENSBTAG00000032280	202.51	7.6689566300018	0.96774099175213
ENSBTAG00000012943.5_S_225	ENSBTAG00000012943.5	9.2066	ENSBTAG00000012943.5	18.9557	4.31872564481534	0.967295543305619
ENSBTAG00000039066.1_S_1	ENSBTAG00000039066.1	43.6414	ENSBTAG00000039066.1	86.0896	6.44442815030988	0.964117723935855
ENSBTAG00000031354.2_A_16	ENSBTAG00000031354.2	5.61874	ENSBTAG00000031354.2	11.912	3.69063892594568	0.964082467039499
KCTD8_S_69	KCTD8	8.12352	KCTD8	16.7835	4.15246581525822	0.962874507734629
ENSBTAG00000021727.5_A_35	ENSBTAG00000021727.5	73.4955	ENSBTAG00000021727.5	144.036	7.18026988618331	0.96118945154108
LOC100299268_A_10	LOC100299268	5.0772	LOC100299268	10.825898600325	3.56387790694904	0.960470421399211
ENSBTAG00000047380.1_S_39	ENSBTAG00000047380.1	16.2245	ENSBTAG00000047380.1	32.4872	5.06553924173027	0.959148574068238
ENSBTAG00000011889.5_S_62	ENSBTAG00000011889.5	2.03088	ENSBTAG00000011889.5	4.87785	2.55529	0.955552010022567
ENSBTAG00000007944.5_A_37	ENSBTAG00000007944.5	201.012	ENSBTAG00000007944.5	389.31	8.60847699679863	0.950178733329346
LOC112446443_S_17	LOC112446443	6.52146	LOC112446443	13.525220810475	3.86048819034201	0.949475496418714
ENSBTAG00000016073.5_S_10	ENSBTAG00000016073.5	4.58075	ENSBTAG00000016073.5	9.75253	3.42660390794846	0.946143667487657
ENSBTAG00000006288.5_A_4	ENSBTAG00000006288.5	7.67216	ENSBTAG00000006288.5	15.7038	4.06210027098032	0.945708132960099
ENSBTAG00000023652.3_A_80	ENSBTAG00000023652.3	27.9584	ENSBTAG00000023652.3	54.6884	5.79930573078766	0.943394119060239
ENSBTAG00000022744.4_S_6	ENSBTAG00000022744.4	12.1853	ENSBTAG00000022744.4	24.3543	4.66415844059364	0.943301347635795
ENSBTAG00000003566.2_S_40	ENSBTAG00000003566.2	21.7756	ENSBTAG00000003566.2	42.7637	5.45166379837989	0.942245828467073
ENSBTAG00000038195.2_A_15	ENSBTAG00000038195.2	6.56655	ENSBTAG00000038195.2	13.5316	3.8611195233023	0.941484283568454
ENSBTAG00000027889_A_13	ENSBTAG00000027889	420.844	ENSBTAG00000027889	808.916	9.66162881944364	0.941063837085564
ENSBTAG00000016944.5_A_15	ENSBTAG00000016944.5	9.6805	ENSBTAG00000016944.5	19.4987	4.35746031363145	0.940552793472166
ENSBTAG00000011514.3_S_31	ENSBTAG00000011514.3	23.8065	ENSBTAG00000011514.3	46.565	5.57182947666096	0.939183530674241
ENSBTAG00000013579.5_S_68	ENSBTAG00000013579.5	11.6663	ENSBTAG00000013579.5	23.2746	4.60137379852323	0.938451129373583
ENSBTAG00000034952_A_22	ENSBTAG00000034952	13.6746	ENSBTAG00000034952	27.0727	4.81109559614147	0.935843169194639
ENSBTAG00000016728.5_S_194	ENSBTAG00000016728.5	158.996	ENSBTAG00000016728.5	304.834	8.25660387043929	0.934713305641624
ENSBTAG00000023073.3_A_36	ENSBTAG00000023073.3	22.746	ENSBTAG00000023073.3	44.3865	5.50419140164789	0.934580896649023
LYG1_S_23	LYG1	11.1698	LYG1	22.2044	4.53632506456602	0.931085984642452
ENSBTAG00000012242.5_A_32	ENSBTAG00000012242.5	8.61997	ENSBTAG00000012242.5	17.3202	4.19536068769635	0.929327828324827
ENSBTAG00000011470.4_S_163	ENSBTAG00000011470.4	6.0701	ENSBTAG00000011470.4	12.4518	3.74973265417452	0.9280021196528
ENSBTAG00000004442.2_A_61	ENSBTAG00000004442.2	32.0202	ENSBTAG00000004442.2	61.7194	5.97083948061441	0.925562745906208
ENSBTAG00000008723.4_A_83	ENSBTAG00000008723.4	55.2852	ENSBTAG00000008723.4	105.579	6.73577583112206	0.9210933281016
ENSBTAG00000038648.1_S_19	ENSBTAG00000038648.1	29.019	ENSBTAG00000038648.1	55.7682	5.82701006316338	0.919207912087111
ENSBTAG00000015694.5_S_52	ENSBTAG00000015694.5	27.8908	ENSBTAG00000015694.5	53.6182	5.7713108764122	0.918772603511007
LOC112444583_S_8	LOC112444583	3.54277	LOC112444583	7.58671	3.10210579558657	0.918533503450226
C20H5orf47_A_16	C20H5orf47	12.7043	C20H5orf47	24.9037	4.69508623847091	0.918531659239053
ENSBTAG00000010662_A_51	ENSBTAG00000010662	25.905	ENSBTAG00000010662	49.8233	5.66741794758238	0.917615151586299
PLCL1_A_137	PLCL1	18.7518	PLCL1	36.2726	5.22004514952663	0.916130358913232
ENSBTAG00000003863.5_S_52	ENSBTAG00000003863.5	7.58199	ENSBTAG00000003863.5	15.1607	4.01441853872087	0.913106576946158
ENSBTAG00000018724.5_A_77	ENSBTAG00000018724.5	18.8195	ENSBTAG00000018724.5	36.279	5.22029121406575	0.911444941447452
ENSBTAG00000017124.5_A_48	ENSBTAG00000017124.5	23.4453	ENSBTAG00000017124.5	44.9264	5.52125074583882	0.909764952484007
CEBPB_S_50	CEBPB	15.7506	CEBPB	30.35	4.97039476452477	0.904253781056123
ENSBTAG00000003221.5_A_147	ENSBTAG00000003221.5	13.7423	ENSBTAG00000003221.5	26.5233	4.78258116570618	0.900694955330585
ENSBTAG00000001495.4_A_8	ENSBTAG00000001495.4	28.8386	ENSBTAG00000001495.4	54.698	5.79955276967846	0.900444392381588
PTDSS2_S_5	PTDSS2	5.05466	PTDSS2	10.2765	3.49524713775745	0.897201434261903
ENSBTAG00000001302.3_S_8	ENSBTAG00000001302.3	18.7518	ENSBTAG00000001302.3	35.7232	5.19862145161784	0.894706661004443
ENSBTAG00000009101.5_A_149	ENSBTAG00000009101.5	66.5677	ENSBTAG00000009101.5	124.538	6.97197537451228	0.893713117060602
LOC112446437_S_22	LOC112446437	64.0178	LOC112446437	119.65	6.91468625702901	0.891922401854139
ENSBTAG00000004872.2_S_16	ENSBTAG00000004872.2	14.7126	ENSBTAG00000004872.2	28.1556	4.86570117691138	0.891849621694451
LOC100298118_A_29	LOC100298118	11.2149	LOC100298118	21.6613	4.5021608718215	0.891586628263791
ENSBTAG00000037888.2_A_55	ENSBTAG00000037888.2	7.13063	ENSBTAG00000037888.2	14.081	3.91465823472005	0.891291403144645
LOC112444355_A_38	LOC112444355	28.4549	LOC112444355	53.6023	5.77089098039782	0.890456167310913
ENSBTAG00000015437.3_S_10	ENSBTAG00000015437.3	18.2328	ENSBTAG00000015437.3	34.653	5.1559535088149	0.890453393944485
ENSBTAG00000001361.5_S_46	ENSBTAG00000001361.5	5.09975	ENSBTAG00000001361.5	10.286034158275	3.49646671604508	0.88771730176266
ENSBTAG00000003876.4_A_42	ENSBTAG00000003876.4	8.61997	ENSBTAG00000003876.4	16.793	4.15323926892615	0.887206409554631
ENSBTAG00000005788.4_S_60	ENSBTAG00000005788.4	6.56655	ENSBTAG00000005788.4	12.9917	3.80650080947727	0.886865569743431
LOC617112_S_4	LOC617112	116.167	LOC617112	214.94	7.75448471954901	0.882068384432857
ENSBTAG00000015072_S_24	ENSBTAG00000015072	14.2387	ENSBTAG00000015072	27.0759	4.81125895307288	0.881589846243581
FER1L6_S_317	FER1L6	139.567	FER1L6	257.716	8.01522630093723	0.880115015937605
ENSBTAG00000032873.3_S_10	ENSBTAG00000032873.3	8.66506	ENSBTAG00000032873.3	16.7835	4.15246581525822	0.879686953506234
ENSBTAG00000006157.5_A_50	ENSBTAG00000006157.5	19.88	ENSBTAG00000006157.5	37.3587	5.26148296836595	0.877433449049223
ENSBTAG00000001568.4_A_33	ENSBTAG00000001568.4	8.10098	ENSBTAG00000001568.4	15.7101	4.06264928010962	0.876627252303622
LOC112447523_S_18	LOC112447523	17.2625	LOC112447523	32.4936	5.06581311885141	0.875001523118003
SMIM27_S_1	SMIM27	6.63418	SMIM27	12.9917	3.80650080947727	0.874027614546311
ENSBTAG00000000770.5_S_8	ENSBTAG00000000770.5	20.8503	ENSBTAG00000000770.5	38.9688	5.32080179612942	0.871217419280695
ENSBTAG00000031278.3_S_115	ENSBTAG00000031278.3	7.5369	ENSBTAG00000031278.3	14.6145	3.96481320014715	0.871100852571601
ENSBTAG00000005419.2_S_118	ENSBTAG00000005419.2	15.2542	ENSBTAG00000005419.2	28.6955	4.89217075981577	0.869434280653077
ENSBTAG00000008386.5_S_21	ENSBTAG00000008386.5	85.3196	ENSBTAG00000008386.5	156.488	7.29909916168481	0.867483646840321
ENSBTAG00000021480.5_S_39	ENSBTAG00000021480.5	18.842	ENSBTAG00000021480.5	35.1961	5.17776200397148	0.867275642917299
ENSBTAG00000011011.5_S_12	ENSBTAG00000011011.5	40.5725	ENSBTAG00000011011.5	74.7111	6.24243288411217	0.864874031694012
ENSBTAG00000015481.3_S_10	ENSBTAG00000015481.3	20.3764	ENSBTAG00000015481.3	37.9018	5.28176393456994	0.863813952521959
COX7B2_S_1	COX7B2	2.52733	COX7B2	5.41454	2.68134552500647	0.86276918076214
ENSBTAG00000015473_A_19	ENSBTAG00000015473	16.247	ENSBTAG00000015473	30.3341	4.96966313968368	0.861385457233706
ENSBTAG00000038224.2_A_31	ENSBTAG00000038224.2	7.04045	ENSBTAG00000038224.2	13.5316	3.8611195233023	0.85384289666559
ENSBTAG00000008553_A_255	ENSBTAG00000008553	9.16151	ENSBTAG00000008553	17.3233	4.1956109982469	0.850568179702688
ENSBTAG00000015052.5_S_151	ENSBTAG00000015052.5	7.063	ENSBTAG00000015052.5	13.5316	3.8611195233023	0.84980349054419
CNTNAP3_A_12	CNTNAP3	16.6759	CNTNAP3	30.8454	4.99301250044396	0.849303521487266
ENSBTAG00000007700_A_67	ENSBTAG00000007700	7.08554	ENSBTAG00000007700	13.5379	3.86175058010047	0.84640641959424
SECISBP2L_S_11	SECISBP2L	12.2078	SECISBP2L	22.7474	4.56969890160792	0.846377213918925
ENSBTAG00000015802.5_A_57	ENSBTAG00000015802.5	17.6462	ENSBTAG00000015802.5	32.5127	5.0666344384006	0.845823276959162
ENSBTAG00000021726.4_A_4	ENSBTAG00000021726.4	109.216	ENSBTAG00000021726.4	197.083	7.62996018220854	0.845767376266925
ENSBTAG00000010063.4_S_49	ENSBTAG00000010063.4	10.1093	ENSBTAG00000010063.4	18.9525	4.31849581050327	0.84479746934572
ENSBTAG00000004418.4_S_14	ENSBTAG00000004418.4	5.5962	ENSBTAG00000004418.4	10.8291	3.56426565866022	0.842631538734541
ENSBTAG00000008571_S_201	ENSBTAG00000008571	7.10808	ENSBTAG00000008571	13.5348	3.86143508620561	0.842074013521231
ENSBTAG00000037986.2_S_86	ENSBTAG00000037986.2	7.10808	ENSBTAG00000037986.2	13.5316	3.8611195233023	0.841758450617911
HEPACAM2_A_65	HEPACAM2	16.7886	HEPACAM2	30.8517	4.99330049637614	0.840420567249683
ENSBTAG00000011319.5_S_122	ENSBTAG00000011319.5	18.3456	ENSBTAG00000011319.5	33.567	5.11132187895555	0.837391074825739
ENSBTAG00000018730.5_A_101	ENSBTAG00000018730.5	44.1604	ENSBTAG00000018730.5	79.6017	6.33273776283498	0.835751590293089
ENSBTAG00000048177.1_A_81	ENSBTAG00000048177.1	8.66506	ENSBTAG00000048177.1	16.2468	4.10825638799293	0.835477526240936
ENSBTAG00000020272.5_S_9	ENSBTAG00000020272.5	39.6247	ENSBTAG00000020272.5	71.4751	6.17941331700172	0.83512708664567
ENSBTAG00000003299.2_S_15	ENSBTAG00000003299.2	21.7305	ENSBTAG00000003299.2	39.4991	5.33981838470437	0.833259297114711
ENSBTAG00000000274.5_S_27	ENSBTAG00000000274.5	10.199494077945	ENSBTAG00000000274.5	18.9493	4.3182659395707	0.832904282733095
VPS13A_S_5	VPS13A	12.6366	VPS13A	23.2905	4.60231812586338	0.832901028595074
ENSBTAG00000003902.5_A_54	ENSBTAG00000003902.5	8.07844	ENSBTAG00000003902.5	15.1512	4.0135669394751	0.831123043819604
CNOT10_A_33	CNOT10	23.9192	CNOT10	43.31	5.46955886296158	0.830372191999609
ENSBTAG00000020555.4_S_5	ENSBTAG00000020555.4	15.7055	ENSBTAG00000020555.4	28.6923	4.89201631286516	0.829763907922037
ENSBTAG00000003027.4_S_40	ENSBTAG00000003027.4	18.1878	ENSBTAG00000003027.4	33.0144	5.08807	0.825958949946491
ENSBTAG00000046496_A_21	ENSBTAG00000046496	9.65796	ENSBTAG00000046496	17.8696	4.2379894313457	0.824130320055587
ENSBTAG00000020157_A_57	ENSBTAG00000020157	17.3301	ENSBTAG00000020157	31.3916	5.01754823688189	0.821403728744968
ENSBTAG00000010680.5_S_6	ENSBTAG00000010680.5	25.9501	ENSBTAG00000010680.5	46.5777	5.57221509740019	0.819996621670252
ENSBTAG00000047944.1_S_33	ENSBTAG00000047944.1	10.6283	ENSBTAG00000047944.1	19.5082	4.3581313409953	0.818561774804439
ENSBTAG00000006674.5_S_61	ENSBTAG00000006674.5	2.03088	ENSBTAG00000006674.5	4.33481	2.41543684884757	0.815699542828141
ENSBTAG00000002248.5_S_37	ENSBTAG00000002248.5	10.6509	ENSBTAG00000002248.5	19.5019	4.35768402410463	0.815320184732786
ENSBTAG00000003320.5_S_90	ENSBTAG00000003320.5	9.11642	ENSBTAG00000003320.5	16.7867	4.15272367922652	0.814096548035721
ENSBTAG00000039970.2_S_31	ENSBTAG00000039970.2	14.6675	ENSBTAG00000039970.2	26.5328	4.78308096066913	0.813375235180345
ENSBTAG00000003443.5_S_46	ENSBTAG00000003443.5	21.4595	ENSBTAG00000003443.5	38.4321	5.30129860216293	0.812043616416441
LOC112447808_A_66	LOC112447808	13.1556	LOC112447808	23.843	4.63477002786051	0.811464980462789
ENSBTAG00000047745.1_A_44	ENSBTAG00000047745.1	9.16151	ENSBTAG00000047745.1	16.7867	4.15272367922652	0.807680860682302
ENSBTAG00000017649.5_A_61	ENSBTAG00000017649.5	4.53567	ENSBTAG00000017649.5	8.66008	3.27203560093575	0.80327852995145
ENSBTAG00000004679.4_A_59	ENSBTAG00000004679.4	13.2233	ENSBTAG00000004679.4	23.8176	4.63329243833814	0.803110969911248
ENSBTAG00000016138.4_A_13	ENSBTAG00000016138.4	15.7055	ENSBTAG00000016138.4	28.1461	4.86522920459932	0.802976799656194
ENSBTAG00000022019.4_S_14	ENSBTAG00000022019.4	7.64962	ENSBTAG00000022019.4	14.081	3.91465823472005	0.802021388728676
ENSBTAG00000001302.3_A_17	ENSBTAG00000001302.3	18.2328	ENSBTAG00000001302.3	32.4999	5.06608694399036	0.800586829119942
ENSBTAG00000006594_A_8	ENSBTAG00000006594	73.6307	ENSBTAG00000006594	128.863	7.02084488789628	0.799147273017896
ENSBTAG00000018894.5_A_72	ENSBTAG00000018894.5	19.8349	ENSBTAG00000018894.5	35.1929	5.17763529608735	0.796704487095166
ENSBTAG00000018689.5_S_177	ENSBTAG00000018689.5	11.1022	ENSBTAG00000018689.5	20.0227	4.39387382027897	0.796674662420075
ENSBTAG00000018507.5_S_47	ENSBTAG00000018507.5	4.55821	ENSBTAG00000018507.5	8.65373	3.27108578747187	0.796465264740319
ENSBTAG00000002253_S_4	ENSBTAG00000002253	24.8445	ENSBTAG00000002253	43.8625	5.48743914251174	0.79565494575574
ENSBTAG00000010995.4_A_11	ENSBTAG00000010995.4	8.61997	ENSBTAG00000010995.4	15.6974	4.06155105284063	0.795518193469114
ENSBTAG00000006927.4_A_10	ENSBTAG00000006927.4	14.2387	ENSBTAG00000006927.4	25.4436	4.72484471381631	0.795175606987012
ENSBTAG00000003642_S_27	ENSBTAG00000003642	11.1248	ENSBTAG00000003642	20.0258	4.3940919553945	0.79420784207311
RFTN1_A_38	RFTN1	9.56778	RFTN1	17.3233	4.1956109982469	0.79401034643183
B3GNTL1_S_5	B3GNTL1	23.3551	B3GNTL1	41.1632	5.39791279570974	0.791758789853667
LOC100299144_S_6	LOC100299144	20.8503	LOC100299144	36.822	5.24115535987212	0.79157098302339
ENSBTAG00000000414.5_S_76	ENSBTAG00000000414.5	3.02378	ENSBTAG00000000414.5	5.96394	2.79990372328836	0.791353093780955
ENSBTAG00000004754.6_S_315	ENSBTAG00000004754.6	63.4538	ENSBTAG00000004754.6	110.447	6.80021466448699	0.79002192209553
ENSBTAG00000020321.4_S_28	ENSBTAG00000020321.4	0.518992	ENSBTAG00000020321.4	1.62595	1.3928400236474	0.789725451345883
ENSBTAG00000038180.3_A_259	ENSBTAG00000038180.3	29.019	ENSBTAG00000038180.3	50.8935	5.69748152666739	0.789679375591122
LOC100847118_A_30	LOC100847118	14.6224	LOC100847118	26.0025	4.75502115144384	0.789473203778217
ENSBTAG00000006916.5_S_30	ENSBTAG00000006916.5	13.7197	ENSBTAG00000006916.5	24.3511	4.66397754755006	0.784299210787587
ENSBTAG00000019375.5_A_184	ENSBTAG00000019375.5	12.1627	ENSBTAG00000019375.5	21.6645	4.50236323444802	0.783974953771708
LOC787088_A_416	LOC787088	12.1853	LOC787088	21.6645	4.50236323444802	0.781506141490178
ENSBTAG00000005798_A_20	ENSBTAG00000005798	14.7126	ENSBTAG00000005798	25.9866	4.75417169699449	0.780320141777555
ENSBTAG00000015181.5_A_27	ENSBTAG00000015181.5	5.57365	ENSBTAG00000015181.5	10.2892	3.49687301314469	0.780178084269553
ENSBTAG00000001706.3_A_187	ENSBTAG00000001706.3	5.57365	ENSBTAG00000001706.3	10.286034158275	3.49646671604508	0.779771787169943
ENSBTAG00000005567.5_A_81	ENSBTAG00000005567.5	5.57365	ENSBTAG00000005567.5	10.286034158275	3.49646671604508	0.779771787169943
ENSBTAG00000038617.2_S_3	ENSBTAG00000038617.2	17.2625	ENSBTAG00000038617.2	30.3214	4.96907757255723	0.778265976823822
ENSBTAG00000021822.3_A_35	ENSBTAG00000021822.3	36.5333	ENSBTAG00000021822.3	63.3644	6.00819122817098	0.778091315608853
USP3_S_72	USP3	17.285	USP3	30.3151	4.96878469983926	0.776193275397623
ENSBTAG00000002716.5_S_99	ENSBTAG00000002716.5	4.01667	ENSBTAG00000002716.5	7.57718	3.10050261709529	0.773771328420115
ENSBTAG00000006345_S_15	ENSBTAG00000006345	3.06887	ENSBTAG00000006345	5.9544	2.79792670802484	0.773299997270564
ENSBTAG00000014016.5_S_39	ENSBTAG00000014016.5	10.673398331345	ENSBTAG00000014016.5	18.9429	4.31780608779734	0.772653376845835
ENSBTAG00000000545.5_A_72	ENSBTAG00000000545.5	9.09388	ENSBTAG00000000545.5	16.2404	4.10772446606518	0.772315909369181
ENSBTAG00000007638.4_A_186	ENSBTAG00000007638.4	13.2233	ENSBTAG00000007638.4	23.2905	4.60231812586338	0.772136657436485
ENSBTAG00000011375.4_A_5	ENSBTAG00000011375.4	6.56655	ENSBTAG00000011375.4	11.9152	3.69099406608391	0.771358826350067
ENSBTAG00000008537.5_A_20	ENSBTAG00000008537.5	11.6438	ENSBTAG00000008537.5	20.5784	4.43151773145223	0.771165122539867
ENSBTAG00000001026.5_A_58	ENSBTAG00000001026.5	4.03922	ENSBTAG00000001026.5	7.58353	3.10157160067852	0.768371623861876
ZNF585A_S_65	ZNF585A	14.2162	ZNF585A	24.9101	4.69544028565896	0.767907070841382
ENSBTAG00000017528.2_A_55	ENSBTAG00000017528.2	9.13897	ENSBTAG00000017528.2	16.2468	4.10825638799293	0.766417846794928
ENSBTAG00000026861.3_S_42	ENSBTAG00000026861.3	17.7589	ENSBTAG00000026861.3	30.8581	4.99358843482902	0.764082145847717
EQTN_A_62	EQTN	6.61164	EQTN	11.9152	3.69099406608391	0.762787508826325
CHURC1_A_22	CHURC1	24.8445	CHURC1	42.7733	5.45197814286797	0.760193946111968
ENSBTAG00000047293.1_A_102	ENSBTAG00000047293.1	22.9263	ENSBTAG00000047293.1	39.5182	5.3404976661243	0.759971193826313
LOC790024_S_181	LOC790024	12.7043	LOC790024	22.1948	4.53573202067308	0.759177441441219
ENSBTAG00000014087.4_A_92	ENSBTAG00000014087.4	96.264	ENSBTAG00000014087.4	163.51	7.36202737831436	0.758193940122563
ENSBTAG00000025859.2_A_75	ENSBTAG00000025859.2	19.8124	ENSBTAG00000025859.2	34.1068	5.13367965150622	0.754310729500039
ENSBTAG00000003910.5_A_69	ENSBTAG00000003910.5	61.2651	ENSBTAG00000003910.5	103.969	6.71381512125731	0.753463829216891
ENSBTAG00000007897.2_A_48	ENSBTAG00000007897.2	25.2958	ENSBTAG00000007897.2	43.329	5.47017973593023	0.753417117472656
ENSBTAG00000047613.1_A_100	ENSBTAG00000047613.1	10.199494077945	ENSBTAG00000047613.1	17.8696	4.2379894313457	0.752627774508096
ENSBTAG00000017993.5_A_20	ENSBTAG00000017993.5	106.576	ENSBTAG00000017993.5	179.76	7.49792771724268	0.748712928022221
ENSBTAG00000046144_S_9	ENSBTAG00000046144	20.8729	ENSBTAG00000046144	35.7518	5.19974496600198	0.748672860210214
ENSBTAG00000008257_A_62	ENSBTAG00000008257	12.1627	ENSBTAG00000008257	21.1024	4.46613087890277	0.747742598226455
ENSBTAG00000021395.4_S_48	ENSBTAG00000021395.4	9.59033	ENSBTAG00000021395.4	16.7803	4.15220790519168	0.747532859767194
ENSBTAG00000022837_A_58	ENSBTAG00000022837	1.5344329179995	ENSBTAG00000022837	3.2519	2.08810837952414	0.746445400702384
ENSBTAG00000038630.2_S_142	ENSBTAG00000038630.2	11.2149	ENSBTAG00000038630.2	19.4892	4.35678897402067	0.746214730462954
ENSBTAG00000005380.4_A_19	ENSBTAG00000005380.4	24.7994	ENSBTAG00000005380.4	42.2239	5.43375619330065	0.744491108391048
ENSBTAG00000002370.5_S_69	ENSBTAG00000002370.5	11.237478710945	ENSBTAG00000002370.5	19.4955	4.35723656847042	0.744002123551092
ENSBTAG00000017165.5_A_76	ENSBTAG00000017165.5	9.63541	ENSBTAG00000017165.5	16.7835	4.15246581525822	0.741661567754685
ENSBTAG00000002845.5_S_117	ENSBTAG00000002845.5	6.09264	ENSBTAG00000002845.5	10.8354	3.56504084957076	0.738717392682762
ENSBTAG00000002368.5_S_59	ENSBTAG00000002368.5	6.09264	ENSBTAG00000002368.5	10.8323	3.56465330618072	0.738329849292714
UNKL_A_3	UNKL	19.7673	UNKL	33.5574	5.11092380276442	0.734683736680576
ENSBTAG00000002803.4_A_16	ENSBTAG00000002803.4	23.3777	ENSBTAG00000002803.4	39.5245	5.34072402220918	0.733235221018937
ENSBTAG00000001329.5_S_54	ENSBTAG00000001329.5	2.52733	ENSBTAG00000001329.5	4.86196	2.55138283824476	0.732806494000429
TOX_S_1	TOX	12.6366	TOX	21.655	4.50175606138774	0.732338964119437
ENSBTAG00000001325.4_S_94	ENSBTAG00000001325.4	10.6959	ENSBTAG00000001325.4	18.4031	4.27821332659236	0.730277124821019
ENSBTAG00000021466.5_S_516	ENSBTAG00000021466.5	13.6521	ENSBTAG00000021466.5	23.2905	4.60231812586338	0.729283755951155
ENSBTAG00000005905.5_A_99	ENSBTAG00000005905.5	11.6888	ENSBTAG00000005905.5	20.0322	4.39452812670798	0.729039967563106
ENSBTAG00000013990.5_A_16	ENSBTAG00000013990.5	17.2625	ENSBTAG00000013990.5	29.248	4.91877003068908	0.727958434955679
ENSBTAG00000010858.5_S_293	ENSBTAG00000010858.5	8.10098	ENSBTAG00000010858.5	14.0714	3.91374564559599	0.727723617789991
EMB_S_27	EMB	12.6817	EMB	21.6486	4.50135113734141	0.727171797429433
ENSBTAG00000009737.4_A_24	ENSBTAG00000009737.4	17.285	ENSBTAG00000009737.4	29.2449	4.91861840536512	0.726026980923488
ENSBTAG00000019459_S_2	ENSBTAG00000019459	7.13063	ENSBTAG00000019459	12.445491926425	3.74905063454076	0.725683802965353
ENSBTAG00000048142.1_A_5	ENSBTAG00000048142.1	28.4774	ENSBTAG00000048142.1	47.6448	5.60421256006119	0.722673966503584
ENSBTAG00000024952_S_15	ENSBTAG00000024952	47.2067	ENSBTAG00000024952	78.5124	6.31310798063047	0.721945735188926
PSEN2_S_15	PSEN2	8.14607	PSEN2	14.0778	3.91435410248153	0.721202323978809
ERICH3_S_59	ERICH3	12.7719	ERICH3	21.6613	4.5021608718215	0.718503948309536
ENSBTAG00000010877.4_S_12	ENSBTAG00000010877.4	27.9133	ENSBTAG00000010877.4	46.546	5.57125085222228	0.717587256417085
ENSBTAG00000004776.4_S_15	ENSBTAG00000004776.4	10.154406014845	ENSBTAG00000004776.4	17.3233	4.1956109982469	0.716069212928863
ENSBTAG00000008921.5_S_22	ENSBTAG00000008921.5	2.5724175510195	ENSBTAG00000008921.5	4.86832	2.55294669893137	0.716045983651682
ENSBTAG00000005525.5_A_43	ENSBTAG00000005525.5	3.56531	ENSBTAG00000005525.5	6.49427	2.90578749626781	0.71507336657868
ENSBTAG00000045809.1_S_16	ENSBTAG00000045809.1	15.7731	ENSBTAG00000045809.1	26.5138	4.7820811975359	0.713999848170571
ENSBTAG00000009219_S_40	ENSBTAG00000009219	83.1083	ENSBTAG00000009219	136.964	7.10814793150563	0.713971298713794
ENSBTAG00000045943.1_A_93	ENSBTAG00000045943.1	9.18405	ENSBTAG00000045943.1	15.6974	4.06155105284063	0.71331105799616
PVALEF_A_81	PVALEF	7.5369	PVALEF	12.9949	3.80682854686047	0.713116199284916
ENSBTAG00000004738.5_A_113	ENSBTAG00000004738.5	10.177	ENSBTAG00000004738.5	17.3202	4.19536068769635	0.712906031933494
ENSBTAG00000002227.4_A_54	ENSBTAG00000002227.4	9.18405	ENSBTAG00000002227.4	15.691	4.06100162554866	0.712761630704187
ENSBTAG00000002484.5_S_3	ENSBTAG00000002484.5	15.1414	ENSBTAG00000002484.5	25.4467	4.72501813420479	0.712321385092108
ENSBTAG00000013789_A_18	ENSBTAG00000013789	206.044	ENSBTAG00000013789	337.864	8.4045627283388	0.710767290279178
ENSBTAG00000019864.5_A_53	ENSBTAG00000019864.5	16.202	ENSBTAG00000019864.5	27.0695	4.81093222071357	0.706431039239665
ENSBTAG00000003633.4_A_50	ENSBTAG00000003633.4	680.639	ENSBTAG00000003633.4	1111.06	10.1190150088525	0.706151455855844
ENSBTAG00000002356.5_A_149	ENSBTAG00000002356.5	21.189	ENSBTAG00000002356.5	35.1961	5.17776200397148	0.705990010050635
ENSBTAG00000009679_S_30	ENSBTAG00000009679	14.2387	ENSBTAG00000009679	23.8208	4.63347721981157	0.703808112982279
ENSBTAG00000020121.5_S_19	ENSBTAG00000020121.5	24.8896	ENSBTAG00000020121.5	41.1505	5.3974776466445	0.703178729032916
NDUFAF3_S_11	NDUFAF3	14.2613	NDUFAF3	23.824	4.63366197761818	0.701860136255147
ENSBTAG00000004757.5_A_477	ENSBTAG00000004757.5	36.917	ENSBTAG00000004757.5	60.6174	5.94526597049617	0.700491312452256
ENSBTAG00000009585.3_S_211	ENSBTAG00000009585.3	18.3005	ENSBTAG00000009585.3	30.3278	4.96937038582836	0.698805947737031
ENSBTAG00000023202.4_S_20	ENSBTAG00000023202.4	821.672	ENSBTAG00000023202.4	1334.11	10.3827469298958	0.698572910230202
ENSBTAG00000001687.3_S_28	ENSBTAG00000001687.3	8.64252	ENSBTAG00000001687.3	14.6177	3.96510688011899	0.69569707654485
LOC100337323_S_64	LOC100337323	163.102	LOC100337323	264.769	8.05403094893524	0.695580102414888
ENSBTAG00000014021.4_A_266	ENSBTAG00000014021.4	10.6509	ENSBTAG00000014021.4	17.8664	4.23774636721261	0.695382527840765
ENSBTAG00000009111.5_S_10	ENSBTAG00000009111.5	12.6817	ENSBTAG00000009111.5	21.1278	4.46778988176435	0.693610541852372
LOC522560_A_20	LOC522560	12.6817	LOC522560	21.1119	4.46675322855839	0.692573888646413
LOC781760_S_34	LOC781760	18.7744	LOC781760	30.8708	4.99416413938635	0.688603647729309
ENSBTAG00000014505_A_59	ENSBTAG00000014505	9.70305	ENSBTAG00000014505	16.2436	4.1079904515482	0.68804095020948
LPGAT1_S_52	LPGAT1	10.041685857155	LPGAT1	16.7835	4.15246581525822	0.687577259117654
ENSBTAG00000011245.5_S_44	ENSBTAG00000011245.5	27.9133	ENSBTAG00000011245.5	45.4821	5.53860413073049	0.684940534925299
ENSBTAG00000000415.5_S_3	ENSBTAG00000000415.5	16.8111	ENSBTAG00000000415.5	27.6189	4.83889711401744	0.684189969927293
ENSBTAG00000045921.1_A_88	ENSBTAG00000045921.1	337.149	ENSBTAG00000045921.1	541.994	9.08479174906665	0.683277224040815
ENSBTAG00000017597.4_A_52	ENSBTAG00000017597.4	205.074	ENSBTAG00000017597.4	329.728	8.36950105430719	0.682482976522481
ENSBTAG00000004088.2_S_50	ENSBTAG00000004088.2	57.3837	ENSBTAG00000004088.2	92.6125	6.54862856698062	0.681135669380282
ENSBTAG00000048143.1_S_11	ENSBTAG00000048143.1	14.1485	ENSBTAG00000048143.1	23.2873	4.60212930983942	0.681022809835756
ENSBTAG00000034495.3_S_1	ENSBTAG00000034495.3	17.2174	ENSBTAG00000034495.3	28.1588	4.86585846671212	0.678613129205023
ENSBTAG00000016362.4_A_23	ENSBTAG00000016362.4	20.9631	ENSBTAG00000016362.4	34.1068	5.13367965150622	0.676671924333619
ENSBTAG00000005002.2_S_79	ENSBTAG00000005002.2	18.2554	ENSBTAG00000005002.2	29.7752	4.94369608020878	0.676505881562675
ENSBTAG00000020070.5_A_235	ENSBTAG00000020070.5	25.386	ENSBTAG00000020070.5	41.141	5.39715119868723	0.675449620519141
ENSBTAG00000007194.3_A_4	ENSBTAG00000007194.3	7.08554	ENSBTAG00000007194.3	11.9088	3.69028369835748	0.67493953785125
ENSBTAG00000030683_S_3	ENSBTAG00000030683	517.108	ENSBTAG00000030683	825.16	9.69027706631661	0.673168767987506
ENSBTAG00000015592_S_4	ENSBTAG00000015592	5.05466	ENSBTAG00000015592	8.65373	3.27108578747187	0.673040083976321
ENSBTAG00000006780.5_S_121	ENSBTAG00000006780.5	8.12352	ENSBTAG00000006780.5	13.5443	3.86238136099539	0.672790053471791
LOC615841_A_2	LOC615841	7.10808	LOC615841	11.9183	3.6913491188208	0.671988046136414
CA5A_S_34	CA5A	109.465	CA5A	174.894	7.45856549011914	0.67112403129576
ENSBTAG00000004249.5_A_300	ENSBTAG00000004249.5	41.1366	ENSBTAG00000004249.5	66.0383	6.06691364557655	0.669911082136741
ENSBTAG00000001050.5_A_19	ENSBTAG00000001050.5	16.6533	ENSBTAG00000001050.5	27.0759	4.81125895307288	0.669391180730071
OSR2_A_80	OSR2	23.8516	OSR2	38.4385	5.30153119232043	0.666265396840894
ENSBTAG00000015575.5_A_95	ENSBTAG00000015575.5	3.04632	ENSBTAG00000015575.5	5.41772	2.68206030636041	0.665449244191223
ENSBTAG00000045910.1_S_51	ENSBTAG00000045910.1	21.8432	ENSBTAG00000045910.1	35.1802	5.17712835324344	0.663432654177613
DHRS4_S_6	DHRS4	9.56778	DHRS4	15.7069	4.06237480166024	0.660774149845167
ENSBTAG00000014809.5_S_152	ENSBTAG00000014809.5	4.08431	ENSBTAG00000014809.5	7.03731	3.00671289294703	0.660661906957096
ENSBTAG00000008665.4_S_145	ENSBTAG00000008665.4	32.5166	ENSBTAG00000008665.4	51.9764	5.72727771210954	0.660471948112174
ENSBTAG00000014840.5_A_17	ENSBTAG00000014840.5	16.766	ENSBTAG00000014840.5	27.0727	4.81109559614147	0.660045199130256
ENSBTAG00000030566.2_S_123	ENSBTAG00000030566.2	8.55234	ENSBTAG00000030566.2	14.081	3.91465823472005	0.658803895449721
ENSBTAG00000014172.4_A_96	ENSBTAG00000014172.4	15.7506	ENSBTAG00000014172.4	25.4436	4.72484471381631	0.658703730347659
ENSBTAG00000009044_S_27	ENSBTAG00000009044	13.7197	ENSBTAG00000009044	22.2044	4.53632506456602	0.656646727803553
ENSBTAG00000021286_S_127	ENSBTAG00000021286	11.6663	ENSBTAG00000021286	18.9461	4.31803603200595	0.655113362856296
ENSBTAG00000033032.3_S_93	ENSBTAG00000033032.3	83.221	ENSBTAG00000033032.3	131.584	7.05076741342408	0.654658606297949
ENSBTAG00000011559.3_S_71	ENSBTAG00000011559.3	12.7043	ENSBTAG00000011559.3	20.5689	4.4308799913696	0.654325412137741
ENSBTAG00000004862.5_A_133	ENSBTAG00000004862.5	1.0154406014845	ENSBTAG00000004862.5	2.16899	1.66402508966522	0.6529298245643
ENSBTAG00000018966.5_S_140	ENSBTAG00000018966.5	18.2328	ENSBTAG00000018966.5	29.2226	4.91755658167737	0.65205646680695
ENSBTAG00000035915_S_200	ENSBTAG00000035915	1288.73	ENSBTAG00000035915	2023.92	10.9836511833336	0.650797972756414
LOC515953_S_5	LOC515953	19.2934	LOC515953	30.8581	4.99358843482902	0.650651773581032
ENSBTAG00000045695.1_A_82	ENSBTAG00000045695.1	10.673398331345	ENSBTAG00000045695.1	17.3233	4.1956109982469	0.650458287295404
ENSBTAG00000007331.5_S_72	ENSBTAG00000007331.5	8.61997	ENSBTAG00000007331.5	14.0842	3.91496230286802	0.648929443496496
ENSBTAG00000000037.5_A_25	ENSBTAG00000000037.5	7.58199	ENSBTAG00000000037.5	12.4487	3.74939168466122	0.648079722886508
LOC100335553_S_7	LOC100335553	16.2245	LOC100335553	25.9866	4.75417169699449	0.64778102933245
ENSBTAG00000009732.6_S_65	ENSBTAG00000009732.6	48.7411	ENSBTAG00000009732.6	76.8547	6.28271151469651	0.646343589942593
ENSBTAG00000009914.3_S_24	ENSBTAG00000009914.3	12.1177	ENSBTAG00000009914.3	19.486	4.35656512471039	0.643127179110607
ENSBTAG00000048179.1_A_1	ENSBTAG00000048179.1	9.70305	ENSBTAG00000048179.1	15.7038	4.06210027098032	0.642150769641596
ENSBTAG00000020055.4_A_6	ENSBTAG00000020055.4	15.2542	ENSBTAG00000020055.4	24.3607	4.66452015865661	0.64178367949392
ENSBTAG00000009216.5_A_56	ENSBTAG00000009216.5	12.1402	ENSBTAG00000009216.5	19.486	4.35656512471039	0.640649888303363
ENSBTAG00000002391.4_S_94	ENSBTAG00000002391.4	6.58909	ENSBTAG00000002391.4	10.8227	3.56349005099054	0.639562787031284
ENSBTAG00000024960.4_A_36	ENSBTAG00000024960.4	61.8968	ENSBTAG00000024960.4	96.9187	6.61351181952674	0.638597366507505
ENSBTAG00000046799.1_S_6	ENSBTAG00000046799.1	17.7589	ENSBTAG00000046799.1	28.1715	4.86648745447852	0.636981165497219
ENSBTAG00000038635.2_S_67	ENSBTAG00000038635.2	5.57365	ENSBTAG00000038635.2	9.20948	3.35183806661701	0.63514313774187
ENSBTAG00000007347.4_S_28	ENSBTAG00000007347.4	5.57365	ENSBTAG00000007347.4	9.20313	3.35093938120233	0.634244452327191
ENSBTAG00000011682.5_S_179	ENSBTAG00000011682.5	25.8148	ENSBTAG00000011682.5	40.6075	5.37877000390098	0.633810735943552
ENSBTAG00000048286.1_S_6	ENSBTAG00000048286.1	17.7815	ENSBTAG00000048286.1	28.1365	4.86475707782779	0.63351803436771
ENSBTAG00000006474.5_A_5	ENSBTAG00000006474.5	7.67216	ENSBTAG00000006474.5	12.4487	3.74939168466122	0.632999546641007
ENSBTAG00000020457.5_S_21	ENSBTAG00000020457.5	4.53567	ENSBTAG00000020457.5	7.58035	3.10103720789614	0.632280136911841
ENSBTAG00000015567_S_45	ENSBTAG00000015567	13.6295	ENSBTAG00000015567	21.6645	4.50236323444802	0.631550336951582
ENSBTAG00000007564_A_10	ENSBTAG00000007564	5.5962	ENSBTAG00000007564	9.19995	3.35048982848105	0.62885570855537
ENSBTAG00000010204.4_S_1	ENSBTAG00000010204.4	4.55821	ENSBTAG00000010204.4	7.58353	3.10157160067852	0.626951077946973
ENSBTAG00000014810_S_60	ENSBTAG00000014810	4.55821	ENSBTAG00000014810	7.58035	3.10103720789614	0.626416685164587
ENSBTAG00000001845.5_A_31	ENSBTAG00000001845.5	0	ENSBTAG00000001845.5	0.543043	0.625778550497344	0.625778550497344
ENSBTAG00000005710.5_S_119	ENSBTAG00000005710.5	0	ENSBTAG00000005710.5	0.543043	0.625778550497344	0.625778550497344
ENSBTAG00000020559_S_49	ENSBTAG00000020559	0	ENSBTAG00000020559	0.543043	0.625778550497344	0.625778550497344
ENSBTAG00000018880_S_155	ENSBTAG00000018880	5.61874	ENSBTAG00000018880	9.21266	3.35228719948123	0.625730740575056
ENSBTAG00000030953.3_A_24	ENSBTAG00000030953.3	4.55821	ENSBTAG00000030953.3	7.574	3.09996782812917	0.625347305397617
USP29_A_5	USP29	15.7957	USP29	24.9069	4.69526327292563	0.625244163875944
ENSBTAG00000027569.4_A_18	ENSBTAG00000027569.4	7.01791	ENSBTAG00000027569.4	11.365763042325	3.6282793603664	0.625053481562977
ENSBTAG00000003410.5_A_29	ENSBTAG00000003410.5	9.13897	ENSBTAG00000003410.5	14.624	3.96569406078058	0.62385551958258
ENSBTAG00000006694.2_S_7	ENSBTAG00000006694.2	11.5987	ENSBTAG00000006694.2	18.4094	4.27868597102733	0.623487258647464
ENSBTAG00000002121.3_S_5	ENSBTAG00000002121.3	0	ENSBTAG00000002121.3	0.539864	0.622803352605509	0.622803352605509
ENSBTAG00000005773.4_S_20	ENSBTAG00000005773.4	0	ENSBTAG00000005773.4	0.539864	0.622803352605509	0.622803352605509
ENSBTAG00000013579.5_S_69	ENSBTAG00000013579.5	0	ENSBTAG00000013579.5	0.539864	0.622803352605509	0.622803352605509
ENSBTAG00000020731_A_27	ENSBTAG00000020731	26.3789	ENSBTAG00000020731	41.1569	5.39769523758345	0.622702046365049
ENSBTAG00000026326_A_113	ENSBTAG00000026326	10.199494077945	ENSBTAG00000026326	16.2404	4.10772446606518	0.622362809227569
MYO9A_A_329	MYO9A	18.6842	MYO9A	29.2353	4.91816343376084	0.619197039994652
ENSBTAG00000047304.1_A_9	ENSBTAG00000047304.1	24.348	ENSBTAG00000047304.1	37.8986	5.28164603978223	0.617844293785812
LOC104969469_A_35	LOC104969469	8.12352	LOC104969469	12.9981	3.80715620981355	0.617564902289951
ENSBTAG00000020481.5_S_34	ENSBTAG00000020481.5	20.8278	ENSBTAG00000020481.5	32.4809	5.06526531260937	0.617170200452776
ENSBTAG00000011864_A_89	ENSBTAG00000011864	3.54277	ENSBTAG00000011864	5.96076	2.79924501917962	0.615672727043281
LPL_A_35	LPL	36.1045	LPL	55.7682	5.82701006316338	0.613487746413767
ENSBTAG00000032657.3_S_48	ENSBTAG00000032657.3	122.868	ENSBTAG00000032657.3	188.477	7.56587747530817	0.613214112113989
ENSBTAG00000021116.5_A_5	ENSBTAG00000021116.5	11.6888	ENSBTAG00000021116.5	18.4031	4.27821332659236	0.612725167447481
ENSBTAG00000002765.4_S_31	ENSBTAG00000002765.4	10.6283	ENSBTAG00000002765.4	16.7803	4.15220790519168	0.612638339000821
ENSBTAG00000039845.2_S_72	ENSBTAG00000039845.2	42.1521	ENSBTAG00000039845.2	64.9681	6.04369680237775	0.612339375886031
LNP1_S_1	LNP1	14.1936	LNP1	22.2076	4.5365226917005	0.611128535749933
ENSBTAG00000026993.4_S_4	ENSBTAG00000026993.4	17.7364	ENSBTAG00000026993.4	27.6157	4.8387368569499	0.610965406085521
ENSBTAG00000008299_S_17	ENSBTAG00000008299	78.6854	ENSBTAG00000008299	120.701	6.92720075756537	0.610957705453604
ENSBTAG00000045674.1_A_11	ENSBTAG00000045674.1	135.099	ENSBTAG00000045674.1	206.854	7.69942984381378	0.610920494160656
ENSBTAG00000007596.4_S_17	ENSBTAG00000007596.4	7.10808	ENSBTAG00000007596.4	11.3689	3.62865018579591	0.609289113111529
ENSBTAG00000012852.5_A_259	ENSBTAG00000012852.5	17.7589	ENSBTAG00000012852.5	27.6157	4.8387368569499	0.609230567968597
ENSBTAG00000046188.1_S_81	ENSBTAG00000046188.1	66.3874	ENSBTAG00000046188.1	101.79	6.68355820276343	0.609151946018247
ENSBTAG00000020936.4_A_166	ENSBTAG00000020936.4	6.04756	ENSBTAG00000020936.4	9.74617	3.42575062297176	0.6086276794216
ENSBTAG00000003721.5_A_89	ENSBTAG00000003721.5	29.8315	ENSBTAG00000003721.5	46.0029	5.55467837615105	0.6083449401208
ENSBTAG00000014784.5_S_114	ENSBTAG00000014784.5	13.1782	ENSBTAG00000014784.5	20.5657	4.43066734868077	0.605066517277481
ENSBTAG00000020654.6_S_188	ENSBTAG00000020654.6	21.7305	ENSBTAG00000020654.6	33.5733	5.11158720207282	0.605028114483169
ENSBTAG00000033140.1_A_2	ENSBTAG00000033140.1	10.6959	ENSBTAG00000033140.1	16.7867	4.15272367922652	0.604787477455181
SBK3_S_48	SBK3	35.9918	SBK3	55.2188	5.81297968866392	0.603846821210083
SMIM4_S_15	SMIM4	37.4586	SMIM4	57.3909	5.86767242592363	0.602438757099344
MROH5_S_279	MROH5	179.823	MROH5	273.436	8.10032485794319	0.601889176190025
ENSBTAG00000039246.2_A_88	ENSBTAG00000039246.2	5.00957	ENSBTAG00000039246.2	8.12022	3.18906841476723	0.601806429495684
ENSBTAG00000032442.3_A_4	ENSBTAG00000032442.3	19.2934	ENSBTAG00000032442.3	29.7816	4.94399409002391	0.60105742877592
ENSBTAG00000021361.5_A_43	ENSBTAG00000021361.5	7.15317	ENSBTAG00000021361.5	11.3626	3.62790843960484	0.600546940660963
ENSBTAG00000032288.3_A_42	ENSBTAG00000032288.3	7.51436	ENSBTAG00000032288.3	11.905627484375	3.68992838328462	0.600030907756451
CCDC74B_S_43	CCDC74B	8.59743	CCDC74B	13.5411	3.86207	0.599418012880955
ENSBTAG00000031737.1_S_100	ENSBTAG00000031737.1	123.68	ENSBTAG00000031737.1	187.902	7.56149399592731	0.599403377892442
PPM1M_A_85	PPM1M	18.2554	PPM1M	28.1651	4.8661729948749	0.598982796228798
ENSBTAG00000000977.5_A_43	ENSBTAG00000000977.5	20.7602	ENSBTAG00000000977.5	31.9537	5.04236967700524	0.598751605238016
INO80_S_262	INO80	31.9526	INO80	48.7213	5.63579246012591	0.593473689425296
MUC5AC_A_922	MUC5AC	115.219	MUC5AC	174.348	7.45407837589781	0.593380060526169
ENSBTAG00000016879.3_A_1	ENSBTAG00000016879.3	28.3872	ENSBTAG00000016879.3	43.3322	5.47028318878531	0.593164793069053
HP_A_63	HP	12.2529	HP	18.9525	4.31849581050327	0.590257528494841
ENSBTAG00000037505.2_A_26	ENSBTAG00000037505.2	7.58199	ENSBTAG00000037505.2	11.9152	3.69099406608391	0.589682104309193
FANCM_S_106	FANCM	13.6972	FANCM	21.1088	4.46654580850166	0.58907872941563
ENSBTAG00000013298.3_A_20	ENSBTAG00000013298.3	26.3113	ENSBTAG00000013298.3	40.0644	5.35981658585872	0.588391586128605
ENSBTAG00000047801_S_62	ENSBTAG00000047801	17.3076	ENSBTAG00000047801	26.5233	4.78258116570618	0.588212105599888
ENSBTAG00000008109.2_A_14	ENSBTAG00000008109.2	2.54987	ENSBTAG00000008109.2	4.33481	2.41543684884757	0.587669225937982
ENSBTAG00000037397.2_S_121	ENSBTAG00000037397.2	18.7744	ENSBTAG00000037397.2	28.7114	4.89294274665745	0.587382255000408
ENSBTAG00000018424.5_A_4	ENSBTAG00000018424.5	14.1034	ENSBTAG00000018424.5	21.6709	4.50276787456651	0.585961811311955
MAGI2_A_163	MAGI2	2.54987	MAGI2	4.32845	2.41371650126738	0.585948878357786
ENSBTAG00000032003.3_S_32	ENSBTAG00000032003.3	16.2696	ENSBTAG00000032003.3	24.9196	4.6959711935894	0.585808961311772
ENSBTAG00000011444.1_S_17	ENSBTAG00000011444.1	12.6592	ENSBTAG00000011444.1	19.4987	4.35746031363145	0.585660130060487
ENSBTAG00000014714.5_S_9	ENSBTAG00000014714.5	7.60453	ENSBTAG00000014714.5	11.912	3.69063892594568	0.585542116588558
ENSBTAG00000023670_S_7	ENSBTAG00000023670	12.6592	ENSBTAG00000023670	19.4923	4.35701278860375	0.585212605032788
ENSBTAG00000018181.5_S_81	ENSBTAG00000018181.5	20.2412	ENSBTAG00000018181.5	30.8613	4.99373238250902	0.584940378389388
ENSBTAG00000018435.5_A_7	ENSBTAG00000018435.5	11.5987	ENSBTAG00000018435.5	17.86	4.23726011605433	0.582061403674464
LOC618938_A_65	LOC618938	15.2316	LOC618938	23.2873	4.60212930983942	0.581395195142476
ENSBTAG00000001138.5_S_26	ENSBTAG00000001138.5	15.2316	ENSBTAG00000001138.5	23.2777	4.6015627134459	0.580828598748958
ENSBTAG00000010181.3_A_8	ENSBTAG00000010181.3	11.6212	ENSBTAG00000010181.3	17.86	4.23726011605433	0.579482153927813
ENSBTAG00000047541.1_A_34	ENSBTAG00000047541.1	11.6212	ENSBTAG00000047541.1	17.8569	4.23701692900535	0.579238966878829
ENSBTAG00000022858.4_A_41	ENSBTAG00000022858.4	17.804	ENSBTAG00000022858.4	27.0663	4.81076882678242	0.577799107474921
ENSBTAG00000014982.5_A_25	ENSBTAG00000014982.5	11.6663	ENSBTAG00000014982.5	17.8664	4.23774636721261	0.57482369806296
ENSBTAG00000016519_S_72	ENSBTAG00000016519	21.8883	ENSBTAG00000016519	33.0112	5.08793811054649	0.571397622433522
ENSBTAG00000007865.4_S_56	ENSBTAG00000007865.4	36.5108	ENSBTAG00000007865.4	54.6884	5.79930573078766	0.570072619672505
ENSBTAG00000005014.5_A_17	ENSBTAG00000005014.5	15.7281	ENSBTAG00000005014.5	23.8144	4.63310763319473	0.568909628850705
ENSBTAG00000010546.4_A_17	ENSBTAG00000010546.4	17.1949	ENSBTAG00000010546.4	25.9834	4.75400174607098	0.568542848973845
ENSBTAG00000047694.1_A_2	ENSBTAG00000047694.1	8.07844	ENSBTAG00000047694.1	12.455	3.75007354312678	0.567629647471286
ENSBTAG00000003280_A_18	ENSBTAG00000003280	13.2007	ENSBTAG00000003280	20.0322	4.39452812670798	0.566635158824019
ENSBTAG00000023610.4_A_19	ENSBTAG00000023610.4	31.8624	ENSBTAG00000023610.4	47.6479	5.60430683493691	0.565941473972541
ENSBTAG00000017108.5_S_42	ENSBTAG00000017108.5	10.673398331345	ENSBTAG00000017108.5	16.2436	4.1079904515482	0.562837740596698
ENSBTAG00000007942.4_A_22	ENSBTAG00000007942.4	78.1438	ENSBTAG00000007942.4	115.884	6.86893	0.562526595387727
ENSBTAG00000046885_S_34	ENSBTAG00000046885	38.5417	ENSBTAG00000046885	57.3941	5.86775096558201	0.562449622485287
LOC516904_A_33	LOC516904	60.9941	LOC516904	90.4498	6.51491	0.56085010538017
LOC112446404_A_94	LOC112446404	14.7352	LOC112446404	22.2076	4.5365226917005	0.56060268073027
ENSBTAG00000024476.3_S_14	ENSBTAG00000024476.3	21.3468	ENSBTAG00000024476.3	31.9537	5.04236967700524	0.560373541312546
ENSBTAG00000012936.4_S_23	ENSBTAG00000012936.4	16.202	ENSBTAG00000012936.4	24.3638	4.66470098368169	0.560199802207779
ENSBTAG00000012365.5_S_18	ENSBTAG00000012365.5	8.12352	ENSBTAG00000012365.5	12.4518	3.74973265417452	0.560141346650924
ENSBTAG00000040485.2_S_71	ENSBTAG00000040485.2	124.2	ENSBTAG00000040485.2	183.494	7.52743051095645	0.559341494133288
ENSBTAG00000010136.5_S_40	ENSBTAG00000010136.5	85.7033	ENSBTAG00000010136.5	126.678	6.99636563100657	0.558350919584483
ENSBTAG00000022613_A_9	ENSBTAG00000022613	41.6331	ENSBTAG00000022613	61.7257	5.97098571598822	0.557084854512018
ENSBTAG00000011836.5_S_15	ENSBTAG00000011836.5	16.247	ENSBTAG00000011836.5	24.367	4.66488178604529	0.556604103595317
OLFM1_A_9	OLFM1	72.9314	OLFM1	107.735	6.76467279518132	0.556558031980179
ENSBTAG00000046668.1_S_27	ENSBTAG00000046668.1	56.3682	ENSBTAG00000046668.1	83.3712	6.39867839108798	0.556498405171556
ENSBTAG00000021145.5_A_219	ENSBTAG00000021145.5	56.8421	ENSBTAG00000021145.5	83.9555	6.40863628609211	0.554587520289985
ENSBTAG00000002717.5_A_68	ENSBTAG00000002717.5	22.9038	ENSBTAG00000002717.5	34.0973	5.13328769766801	0.554121212942745
ENSBTAG00000023851.3_A_33	ENSBTAG00000023851.3	8.16861	ENSBTAG00000023851.3	12.4582	3.75041435154535	0.553710867431848
ENSBTAG00000008816_A_15	ENSBTAG00000008816	153.399	ENSBTAG00000008816	225.219	7.82157872076796	0.551057599997366
ENSBTAG00000017038.5_A_35	ENSBTAG00000017038.5	20.3764	ENSBTAG00000017038.5	30.3182	4.96893114363233	0.550981161584353
ENSBTAG00000013316.5_A_8	ENSBTAG00000013316.5	15.2767	ENSBTAG00000013316.5	22.7315	4.56873297266475	0.543996904341977
ENSBTAG00000047943.1_A_22	ENSBTAG00000047943.1	16.7886	ENSBTAG00000047943.1	24.9037	4.69508623847091	0.542206309344449
LOC504861_S_34	LOC504861	27.2365	LOC504861	40.0644	5.35981658585872	0.540324970236869
ENSBTAG00000001476.5_S_35	ENSBTAG00000001476.5	26.8979	ENSBTAG00000001476.5	39.5245	5.34072402220918	0.538639196400942
LOC100139843_S_4	LOC100139843	27.2816	LOC100139843	40.0676	5.35992826289025	0.538134791709838
ENSBTAG00000017592.5_A_31	ENSBTAG00000017592.5	21.3243	ENSBTAG00000017592.5	31.4107	5.01839748996335	0.537857517302147
LOC101906705_A_5	LOC101906705	15.7281	LOC101906705	23.2746	4.60137379852323	0.53717579417921
ENSBTAG00000003299.2_A_53	ENSBTAG00000003299.2	22.9038	ENSBTAG00000003299.2	33.5956	5.11251544891906	0.533348964193793
ENSBTAG00000034184.3_A_14	ENSBTAG00000034184.3	23.265	ENSBTAG00000034184.3	34.1068	5.13367965150622	0.532877211023729
ENSBTAG00000004786.5_A_53	ENSBTAG00000004786.5	27.3944	ENSBTAG00000004786.5	40.0549	5.35948150288442	0.531949409638087
ENSBTAG00000045782_S_10	ENSBTAG00000045782	24.4157	ENSBTAG00000045782	35.7455	5.19949537173862	0.531849439485951
DPY30_A_12	DPY30	8.68761	DPY30	12.9949	3.80682854686047	0.530688476207949
ENSBTAG00000004457.4_A_80	ENSBTAG00000004457.4	47.7032	ENSBTAG00000004457.4	69.2966	6.13538216988783	0.529438567938566
ENSBTAG00000003876.4_S_12	ENSBTAG00000003876.4	16.202	ENSBTAG00000003876.4	23.8113	4.63292280437818	0.52842162290427
ENSBTAG00000012087.2_S_50	ENSBTAG00000012087.2	10.5832	ENSBTAG00000012087.2	15.6974	4.06155105284063	0.527586321822395
ENSBTAG00000010851.5_A_52	ENSBTAG00000010851.5	44.0702	ENSBTAG00000010851.5	63.8916	6.01995887780608	0.525856353954705
ENSBTAG00000009257.5_A_32	ENSBTAG00000009257.5	68.5535	ENSBTAG00000009257.5	99.0781	6.6449826624343	0.524931191445279
CLVS1_S_22	CLVS1	6.09264	CLVS1	9.20313	3.35093938120233	0.52461592431433
ENSBTAG00000011838.4_S_26	ENSBTAG00000011838.4	6.11519	ENSBTAG00000011838.4	9.21584	3.35273619256639	0.521834388818549
ENSBTAG00000027052.4_S_33	ENSBTAG00000027052.4	22.3397	ENSBTAG00000027052.4	32.4936	5.06581311885141	0.521099424982662
LOC100848331_A_49	LOC100848331	10.6509	LOC100848331	15.7069	4.06237480166024	0.520010962288395
ENSBTAG00000018073.4_A_44	ENSBTAG00000018073.4	10.673398331345	ENSBTAG00000018073.4	15.7101	4.06264928010962	0.517496569158118
ENSBTAG00000040208.1_A_1	ENSBTAG00000040208.1	15.6153	ENSBTAG00000040208.1	22.7474	4.56969890160792	0.515255238996133
ENSBTAG00000006487.4_A_28	ENSBTAG00000006487.4	163.712	ENSBTAG00000006487.4	234.403	7.87899155324922	0.51519095259817
ENSBTAG00000046227_A_91	ENSBTAG00000046227	13.7197	ENSBTAG00000046227	20.0227	4.39387382027897	0.514195483516504
SYNPO2L_S_181	SYNPO2L	18.2779	SYNPO2L	26.5265	4.78274778326533	0.513869478417275
ENSBTAG00000007948.5_S_90	ENSBTAG00000007948.5	16.766	ENSBTAG00000007948.5	24.3543	4.66415844059364	0.513108043582424
ENSBTAG00000017867.4_A_17	ENSBTAG00000017867.4	57.3837	ENSBTAG00000017867.4	82.2787	6.37987627832022	0.512383380719884
ENSBTAG00000010220.4_A_123	ENSBTAG00000010220.4	9.2066	ENSBTAG00000010220.4	13.5411	3.86207	0.510635903512277
BMP3_S_22	BMP3	62.4383	BMP3	89.3288	6.4971135476991	0.509830774161058
ENSBTAG00000016190.5_S_146	ENSBTAG00000016190.5	11.1248	ENSBTAG00000016190.5	16.2404	4.10772446606518	0.507840352743791
ENSBTAG00000017767.3_S_70	ENSBTAG00000017767.3	15.7281	ENSBTAG00000017767.3	22.7538	4.57008509217407	0.505887087830049
ENSBTAG00000033835_S_58	ENSBTAG00000033835	9.61287	ENSBTAG00000033835	14.0683	3.91344132089006	0.505698419488805
ENSBTAG00000045529.1_A_3	ENSBTAG00000045529.1	15.7281	ENSBTAG00000045529.1	22.7411	4.5693126076329	0.505114603288874
LOC509594_A_10	LOC509594	23.3777	LOC509594	33.567	5.11132187895555	0.50383307776531
ENSBTAG00000047054.1_A_41	ENSBTAG00000047054.1	34.4573	ENSBTAG00000047054.1	49.2739	5.6517374725293	0.503724727948864
ENSBTAG00000019972.5_S_71	ENSBTAG00000019972.5	6.58909	ENSBTAG00000019972.5	9.75889	3.42745668854361	0.503529424584355
ENSBTAG00000013449.4_A_58	ENSBTAG00000013449.4	11.1698	ENSBTAG00000013449.4	16.2468	4.10825638799293	0.503017308069357
ENSBTAG00000021700.5_S_11	ENSBTAG00000021700.5	146.878	ENSBTAG00000021700.5	208.474	7.71062769393919	0.502366963721431
ENSBTAG00000016274.5_S_19	ENSBTAG00000016274.5	8.12352	ENSBTAG00000016274.5	11.9088	3.69028369835748	0.500692390833883
ENSBTAG00000005940.3_A_54	ENSBTAG00000005940.3	17.7139	ENSBTAG00000005940.3	25.4626	4.72588492358461	0.499850399488636
ENSBTAG00000015539.5_A_5	ENSBTAG00000015539.5	47.6581	ENSBTAG00000015539.5	67.696	6.10215501124284	0.497547635687972
ENSBTAG00000002571.5_A_54	ENSBTAG00000002571.5	5.0772	ENSBTAG00000002571.5	7.57718	3.10050261709529	0.497095131545456
ENSBTAG00000019864.5_A_49	ENSBTAG00000019864.5	3.54277	ENSBTAG00000019864.5	5.41136	2.68063038933838	0.497058097202033
ENSBTAG00000013403.5_A_90	ENSBTAG00000013403.5	13.1331	ENSBTAG00000013403.5	18.9398	4.31757610692595	0.496570502665502
IL17D_S_44	IL17D	22.746	IL17D	32.4841	5.0654022836713	0.495791778672427
ENSBTAG00000000283.5_A_29	ENSBTAG00000000283.5	17.3978	ENSBTAG00000000283.5	24.9228	4.69614811949041	0.49469033945356
ENSBTAG00000017721.4_S_185	ENSBTAG00000017721.4	195.732	ENSBTAG00000017721.4	276.126	8.1143960794193	0.494307867872849
ENSBTAG00000003857.5_A_29	ENSBTAG00000003857.5	14.7126	ENSBTAG00000003857.5	21.1183	4.46716797923257	0.49331642401564
ENSBTAG00000014931.2_S_39	ENSBTAG00000014931.2	16.247	ENSBTAG00000014931.2	23.2777	4.6015627134459	0.493285030995928
ENSBTAG00000031934.3_A_183	ENSBTAG00000031934.3	14.7126	ENSBTAG00000031934.3	21.1088	4.46654580850166	0.492694253284727
ENSBTAG00000020575.5_A_44	ENSBTAG00000020575.5	13.1782	ENSBTAG00000020575.5	18.9493	4.3182659395707	0.492665108167417
ENSBTAG00000011719.5_A_87	ENSBTAG00000011719.5	11.6663	ENSBTAG00000011719.5	16.793	4.15323926892615	0.490316599776498
ENSBTAG00000038082.2_A_30	ENSBTAG00000038082.2	25.9276	ENSBTAG00000038082.2	36.8252	5.24127661022435	0.490265468751772
ENSBTAG00000016820.5_A_15	ENSBTAG00000016820.5	19.361	ENSBTAG00000016820.5	27.5967	4.83777494055552	0.490038177095386
ENSBTAG00000012772.5_A_56	ENSBTAG00000012772.5	37.5037	ENSBTAG00000012772.5	53.0529	5.75630126430867	0.489377199723565
ENSBTAG00000032588.3_S_33	ENSBTAG00000032588.3	77.6248	ENSBTAG00000032588.3	109.371	6.78621085349303	0.489297473568494
ENSBTAG00000004267.4_A_13	ENSBTAG00000004267.4	2.03088	ENSBTAG00000004267.4	3.2519	2.08810837952414	0.488371073504708
LOC101904810_A_18	LOC101904810	2.03088	LOC101904810	3.24872	2.08702936975108	0.487292063731644
ENSBTAG00000008064.4_S_44	ENSBTAG00000008064.4	13.2458	ENSBTAG00000008064.4	18.9588	4.31895544252217	0.486489097983347
ENSBTAG00000017644.5_A_177	ENSBTAG00000017644.5	58.5344	ENSBTAG00000017644.5	82.3137	6.38048191703983	0.484831006634781
ENSBTAG00000009366.3_A_30	ENSBTAG00000009366.3	7.063	ENSBTAG00000009366.3	10.2829	3.49606030449291	0.484744271734803
ENSBTAG00000010971.4_S_21	ENSBTAG00000010971.4	7.063	ENSBTAG00000010971.4	10.2829	3.49606030449291	0.484744271734803
LOC100848869_A_10	LOC100848869	74.0144	LOC100848869	103.962	6.71372773771232	0.484631234932206
ENSBTAG00000025310.3_S_11	ENSBTAG00000025310.3	21.7756	ENSBTAG00000025310.3	30.8645	4.99387631582553	0.484458345912716
ENSBTAG00000000717.3_S_2	ENSBTAG00000000717.3	10.177	ENSBTAG00000000717.3	14.624	3.96569406078058	0.483239405017726
TGFBR3L_A_13	TGFBR3L	31.4787	TGFBR3L	44.3992	5.50459552941058	0.483175383424143
ENSBTAG00000005628.2_A_6	ENSBTAG00000005628.2	14.825336863445	ENSBTAG00000005628.2	21.1183	4.46716797923257	0.483003674672696
ENSBTAG00000010967.5_S_25	ENSBTAG00000010967.5	8.64252	ENSBTAG00000010967.5	12.4582	3.75041435154535	0.481004547971215
ENSBTAG00000032007_S_98	ENSBTAG00000032007	41.2268	ENSBTAG00000032007	57.9308	5.88094985142963	0.48086309067364
ENSBTAG00000016828.5_A_138	ENSBTAG00000016828.5	28.4323	ENSBTAG00000016828.5	40.0517	5.35936979126137	0.48003960377472
ENSBTAG00000024394.5_A_41	ENSBTAG00000024394.5	44.0477	ENSBTAG00000024394.5	61.7607	5.97178974569337	0.478409035510694
ENSBTAG00000015326.4_S_54	ENSBTAG00000015326.4	12.1627	ENSBTAG00000015326.4	17.3361	4.19661180636931	0.478223525692998
ENSBTAG00000001225.3_A_21	ENSBTAG00000001225.3	163.373	ENSBTAG00000001225.3	227.966	7.83899200171011	0.478160569537827
ENSBTAG00000016881.5_A_203	ENSBTAG00000016881.5	25.7697	ENSBTAG00000016881.5	36.2695	5.21992210151902	0.477390709160321
ENSBTAG00000012314.5_S_146	ENSBTAG00000012314.5	8.66506	ENSBTAG00000012314.5	12.455	3.75007354312678	0.477294681374793
ENSBTAG00000015574.4_S_3	ENSBTAG00000015574.4	0.4964482849745	ENSBTAG00000015574.4	1.08291	1.05859894260707	0.477056520302967
ENSBTAG00000019726.3_A_57	ENSBTAG00000019726.3	33.9609	ENSBTAG00000019726.3	47.6384	5.60402399182912	0.476353569334926
ENSBTAG00000011229_S_49	ENSBTAG00000011229	20.3764	ENSBTAG00000011229	28.705	4.89263400149182	0.474684019443837
ENSBTAG00000014616.3_S_2	ENSBTAG00000014616.3	10.6283	ENSBTAG00000014616.3	15.1544	4.01385086174643	0.474281295555568
LOC112447534_S_24	LOC112447534	17.2625	LOC112447534	24.3607	4.66452015865661	0.473708562923209
ENSBTAG00000020055.4_S_27	ENSBTAG00000020055.4	15.7055	ENSBTAG00000020055.4	22.198	4.53592972905662	0.473677324113498
LOC112442294_S_7	LOC112442294	5.57365	LOC112442294	8.12658	3.19007377025237	0.473378841377226
ENSBTAG00000007904.4_A_49	ENSBTAG00000007904.4	10.6509	ENSBTAG00000007904.4	15.1544	4.01385086174643	0.471487022374584
ENSBTAG00000045488.1_A_30	ENSBTAG00000045488.1	91.8861	ENSBTAG00000045488.1	127.783	7.0087996305621	0.471408778373088
ENSBTAG00000040293_A_55	ENSBTAG00000040293	20.8053	ENSBTAG00000040293	29.2258	4.9177083186304	0.471104010095589
ENSBTAG00000047830_S_1	ENSBTAG00000047830	1840.66	ENSBTAG00000047830	2551.27	11.3175635873581	0.470775217590142
ENSBTAG00000002460.5_S_9	ENSBTAG00000002460.5	20.8278	ENSBTAG00000002460.5	29.2449	4.91861840536512	0.470523293208529
ONECUT3_S_22	ONECUT3	10.673398331345	ONECUT3	15.1607	4.01441853872087	0.469265827769373
ENSBTAG00000040575.1_A_35	ENSBTAG00000040575.1	31.0498	ENSBTAG00000040575.1	43.329	5.47017973593023	0.467934375897412
ENSBTAG00000008665.4_S_39	ENSBTAG00000008665.4	9.11642	ENSBTAG00000008665.4	12.9885	3.80617299762498	0.467545866434179
ENSBTAG00000018796.4_A_159	ENSBTAG00000018796.4	28.3422	ENSBTAG00000018796.4	39.5277	5.34083718693406	0.465933979089705
ENSBTAG00000012681.5_S_15	ENSBTAG00000012681.5	4.03922	ENSBTAG00000012681.5	5.9544	2.79792670802484	0.464726731208188
ENSBTAG00000012725.4_A_125	ENSBTAG00000012725.4	9.13897	ENSBTAG00000012725.4	12.9885	3.80617299762498	0.464334456426978
ENSBTAG00000021993_S_75	ENSBTAG00000021993	40.9563	ENSBTAG00000021993	56.8511	5.85427166956339	0.463457351725218
ENSBTAG00000003423.5_A_37	ENSBTAG00000003423.5	37.436	ENSBTAG00000003423.5	51.9605	5.72684480071737	0.462457073086612
C24H18orf63_A_52	C24H18orf63	9.16151	C24H18orf63	13.0013	3.80748	0.462440979815787
ENSBTAG00000004428.3_A_15	ENSBTAG00000004428.3	26.4691	ENSBTAG00000004428.3	36.8157	5.24091282859025	0.461175735359397
ENSBTAG00000001737.5_S_1	ENSBTAG00000001737.5	35.1341	ENSBTAG00000001737.5	48.7181	5.63570022049897	0.460409212274918
ENSBTAG00000040439.2_A_104	ENSBTAG00000040439.2	11.1473	ENSBTAG00000040439.2	15.7038	4.06210027098032	0.459536189799052
ENSBTAG00000020504_A_1	ENSBTAG00000020504	0.518992	ENSBTAG00000020504	1.08609	1.06079905571818	0.457684483416667
ENSBTAG00000024490.4_S_42	ENSBTAG00000024490.4	16.2921	ENSBTAG00000024490.4	22.7442	4.56950576755112	0.457461443962177
ENSBTAG00000010357.5_A_66	ENSBTAG00000010357.5	27.3718	ENSBTAG00000010357.5	37.9208	5.28247110105565	0.45608490754985
ENSBTAG00000007211.5_A_33	ENSBTAG00000007211.5	32.9004	ENSBTAG00000007211.5	45.4821	5.53860413073049	0.455374956488467
ENSBTAG00000020451.4_A_57	ENSBTAG00000020451.4	25.8148	ENSBTAG00000020451.4	35.7296	5.19887119710301	0.453911929145582
ENSBTAG00000017233_A_79	ENSBTAG00000017233	9.61287	ENSBTAG00000017233	13.5316	3.8611195233023	0.453376621901035
ENSBTAG00000025669.4_S_42	ENSBTAG00000025669.4	15.164	ENSBTAG00000025669.4	21.131	4.4679971230506	0.453286830816319
ENSBTAG00000009673.5_A_37	ENSBTAG00000009673.5	45.6272	ENSBTAG00000009673.5	62.8086	5.99568008989629	0.452580353264787
ENSBTAG00000024490.4_S_43	ENSBTAG00000024490.4	21.8883	ENSBTAG00000024490.4	30.3182	4.96893114363233	0.452390655519359
ENSBTAG00000003021_S_153	ENSBTAG00000003021	18.3456	ENSBTAG00000003021	25.4531	4.7253649124504	0.451434108320588
ENSBTAG00000027405.4_S_52	ENSBTAG00000027405.4	4.08431	ENSBTAG00000027405.4	5.94805	2.7966071911149	0.45055620512497
ENSBTAG00000013753.3_S_83	ENSBTAG00000013753.3	16.766	ENSBTAG00000013753.3	23.2777	4.6015627134459	0.450512316434683
G0S2_S_10	G0S2	6.0701	G0S2	8.66008	3.27203560093575	0.450305066414026
AHCTF1_S_66	AHCTF1	188.759	AHCTF1	258.253	8.01821595447064	0.450189690752031
ENSBTAG00000002275.5_S_14	ENSBTAG00000002275.5	31.4561	ENSBTAG00000002275.5	43.3131	5.46966236034624	0.449243963103045
ENSBTAG00000046804_S_14	ENSBTAG00000046804	8.07844	ENSBTAG00000046804	11.3689	3.62865018579591	0.446206290140415
ENSBTAG00000021208.4_A_27	ENSBTAG00000021208.4	9.6805	ENSBTAG00000021208.4	13.5379	3.86175058010047	0.444843059941184
LOC509594_S_26	LOC509594	33.9609	LOC509594	46.5682	5.5719258915116	0.444255469017401
ENSBTAG00000025340.4_A_190	ENSBTAG00000025340.4	13.6746	ENSBTAG00000025340.4	18.9557	4.31872564481534	0.443473217868506
ENSBTAG00000001942.5_S_61	ENSBTAG00000001942.5	2.52733	ENSBTAG00000001942.5	3.79495	2.26151438892353	0.442938044679196
ENSBTAG00000018884.5_A_17	ENSBTAG00000018884.5	2.52733	ENSBTAG00000018884.5	3.79495	2.26151438892353	0.442938044679196
ENSBTAG00000010865.4_A_40	ENSBTAG00000010865.4	4.51312	ENSBTAG00000010865.4	6.49427	2.90578749626781	0.442917804757833
ENSBTAG00000012275.4_S_86	ENSBTAG00000012275.4	154.731	ENSBTAG00000012275.4	210.646	7.72551090702206	0.442601342984015
ENSBTAG00000007634.4_S_57	ENSBTAG00000007634.4	15.2767	ENSBTAG00000007634.4	21.1151	4.46696061880135	0.442224550478568
ENSBTAG00000031238.3_S_7	ENSBTAG00000031238.3	10.1093	ENSBTAG00000031238.3	14.0778	3.91435410248153	0.440655761323973
ENSBTAG00000018513.5_S_12	ENSBTAG00000018513.5	8.12352	ENSBTAG00000018513.5	11.3785	3.62976209050792	0.440170782984322
ENSBTAG00000048049.1_A_79	ENSBTAG00000048049.1	15.7055	ENSBTAG00000048049.1	21.6613	4.5021608718215	0.439908466878381
ENSBTAG00000005461.3_S_20	ENSBTAG00000005461.3	8.12352	ENSBTAG00000005461.3	11.3753	3.62939155081277	0.439800243289177
POP1_A_199	POP1	7.71725	POP1	10.8195	3.56310209073781	0.439228566779666
ENSBTAG00000031583.1_A_4	ENSBTAG00000031583.1	31.3659	ENSBTAG00000031583.1	42.786	5.45239716233524	0.435992730330701
PTPRJ_A_71	PTPRJ	8.14607	PTPRJ	11.3626	3.62790843960484	0.434756661102118
ENSBTAG00000006785.4_S_8	ENSBTAG00000006785.4	26.9881	ENSBTAG00000006785.4	36.8252	5.24127661022435	0.434535992259972
ENSBTAG00000015996_S_127	ENSBTAG00000015996	27.8006	ENSBTAG00000015996	37.9081	5.28199969524862	0.433971512235762
ENSBTAG00000018180_A_6	ENSBTAG00000018180	34.6377	ENSBTAG00000018180	47.1144	5.58839785593951	0.433065505790614
ENSBTAG00000007506.1_S_41	ENSBTAG00000007506.1	12.1853	ENSBTAG00000007506.1	16.7835	4.15246581525822	0.431608722300381
ENSBTAG00000004961.4_A_6	ENSBTAG00000004961.4	29.8766	ENSBTAG00000004961.4	40.6106	5.37888022342733	0.430438528110121
ENSBTAG00000025531_A_5	ENSBTAG00000025531	23.8741	ENSBTAG00000025531	32.4904	5.06567618679092	0.429102248469112
ENSBTAG00000019972.5_A_128	ENSBTAG00000019972.5	20.2637	ENSBTAG00000019972.5	27.6189	4.83889711401744	0.428574737513306
ENSBTAG00000007435.4_A_123	ENSBTAG00000007435.4	20.2637	ENSBTAG00000007435.4	27.6126	4.83857658208379	0.428254205579649
ENSBTAG00000031940.2_S_17	ENSBTAG00000031940.2	23.8967	ENSBTAG00000031940.2	32.4841	5.0654022836713	0.42752138756654
ENSBTAG00000003450.4_A_14	ENSBTAG00000003450.4	21.8883	ENSBTAG00000003450.4	29.7816	4.94399409002391	0.427453601910934
ENSBTAG00000020938.5_A_26	ENSBTAG00000020938.5	27.9359	ENSBTAG00000020938.5	37.9018	5.28176393456994	0.426975892947212
ENSBTAG00000033127.1_A_29	ENSBTAG00000033127.1	10.6283	ENSBTAG00000033127.1	14.6304	3.96628100255533	0.426711436364462
LOC101904455_A_15	LOC101904455	12.6366	LOC101904455	17.3297	4.19611148909357	0.426694391825259
ENSBTAG00000009599.5_A_14	ENSBTAG00000009599.5	10.6283	ENSBTAG00000009599.5	14.624	3.96569406078058	0.426124494589716
ENSBTAG00000047921.1_S_34	ENSBTAG00000047921.1	131.94	ENSBTAG00000047921.1	177.594	7.4805373107157	0.425909702557211
ENSBTAG00000039328_S_81	ENSBTAG00000039328	47.7032	ENSBTAG00000039328	64.4187	6.03163131816959	0.425687716220327
ENSBTAG00000025617_A_40	ENSBTAG00000025617	23.9418	ENSBTAG00000025617	32.4936	5.06581311885141	0.4253218538099
ENSBTAG00000003336.4_S_27	ENSBTAG00000003336.4	24.348	ENSBTAG00000003336.4	33.0335	5.08888169387422	0.425079947877805
ENSBTAG00000016456_A_76	ENSBTAG00000016456	6.61164	ENSBTAG00000016456	9.20631	3.35138879388454	0.423182236626955
ENSBTAG00000014663.5_A_90	ENSBTAG00000014663.5	10.6509	ENSBTAG00000014663.5	14.6145	3.96481320014715	0.422449360775307
ENSBTAG00000010116.5_S_191	ENSBTAG00000010116.5	8.64252	ENSBTAG00000010116.5	11.912	3.69063892594568	0.421229122371539
LOC104971496_A_18	LOC104971496	4.6033	LOC104971496	6.50063	2.90701088051655	0.42073446497564
ENSBTAG00000000162.4_S_18	ENSBTAG00000000162.4	86.7413	ENSBTAG00000000162.4	116.436	6.87573613523488	0.420552495852217
LOC101907109_S_8	LOC101907109	24.8445	LOC101907109	33.5765	5.11171984533974	0.419935648583735
ENSBTAG00000043971.2_A_623	ENSBTAG00000043971.2	12.7043	ENSBTAG00000043971.2	17.3297	4.19611148909357	0.41955690986171
SELENOH_S_25	SELENOH	23.6712	SELENOH	31.9569	5.0425088390409	0.417751108021807
ENSBTAG00000043584.1_A_11	ENSBTAG00000043584.1	8.66506	ENSBTAG00000043584.1	11.9088	3.69028369835748	0.417504836605488
ENSBTAG00000014920.5_S_25	ENSBTAG00000014920.5	10.6959	ENSBTAG00000014920.5	14.6177	3.96510688011899	0.417170678347651
CALHM1_A_57	CALHM1	36.6686	CALHM1	49.258	5.65128128606437	0.415991473063877
MT1A_A_32	MT1A	17.1949	MT1A	23.2746	4.60137379852323	0.4159149014261
ENSBTAG00000010382.5_S_2	ENSBTAG00000010382.5	28.9739	ENSBTAG00000010382.5	38.9815	5.32126069418185	0.415627079992269
ENSBTAG00000008518.5_A_236	ENSBTAG00000008518.5	37.1199	ENSBTAG00000008518.5	49.8201	5.66732770801254	0.414853687702685
ENSBTAG00000009958.5_A_117	ENSBTAG00000009958.5	21.2792	ENSBTAG00000009958.5	28.6955	4.89217075981577	0.414547529919078
TMEM30B_S_16	TMEM30B	54.2021	TMEM30B	72.5739	6.20112200904055	0.414471285593987
ENSBTAG00000008713.4_S_78	ENSBTAG00000008713.4	13.1782	ENSBTAG00000008713.4	17.8727	4.23823245453826	0.412631623134975
ENSBTAG00000036031_A_8	ENSBTAG00000036031	27.0106	ENSBTAG00000036031	36.279	5.22029121406575	0.412388991925679
ENSBTAG00000025868.4_A_708	ENSBTAG00000025868.4	23.3551	ENSBTAG00000025868.4	31.4107	5.01839748996335	0.412243484107274
ENSBTAG00000005355.2_A_11	ENSBTAG00000005355.2	11.1473	ENSBTAG00000005355.2	15.1639	4.01470229346793	0.412138212286667
ENSBTAG00000020099.4_A_1	ENSBTAG00000020099.4	17.2625	ENSBTAG00000020099.4	23.2777	4.6015627134459	0.410751117712493
LOC112447760_S_29	LOC112447760	30.3054	LOC112447760	40.5884	5.37810850985716	0.409768427090811
ENSBTAG00000004407.5_S_48	ENSBTAG00000004407.5	17.285	ENSBTAG00000004407.5	23.2714	4.60118485885674	0.408593434415103
ENSBTAG00000011595.3_S_54	ENSBTAG00000011595.3	46.7328	ENSBTAG00000011595.3	62.2592	5.98320450646573	0.406295090775349
ENSBTAG00000002971.5_S_55	ENSBTAG00000002971.5	21.8207	ENSBTAG00000002971.5	29.2385	4.91831510690673	0.406043908701431
ENSBTAG00000039766_A_316	ENSBTAG00000039766	17.7364	ENSBTAG00000039766	23.8176	4.63329243833814	0.405520987473765
ENSBTAG00000019008.5_A_63	ENSBTAG00000019008.5	32.0202	ENSBTAG00000019008.5	42.7319	5.45061548848704	0.405338753778835
ENSBTAG00000000926.5_S_24	ENSBTAG00000000926.5	34.5024	ENSBTAG00000000926.5	46.0188	5.55516614944051	0.40532001898028
ENSBTAG00000008452.5_A_76	ENSBTAG00000008452.5	15.7055	ENSBTAG00000008452.5	21.1151	4.46696061880135	0.404708213858223
ENSBTAG00000027832.5_S_86	ENSBTAG00000027832.5	32.0653	ENSBTAG00000027832.5	42.7637	5.45166379837989	0.404418451593852
ENSBTAG00000039782.2_S_83	ENSBTAG00000039782.2	30.9146	ENSBTAG00000039782.2	41.1473	5.39736883886375	0.401225160476008
ENSBTAG00000019798.5_S_18	ENSBTAG00000019798.5	26.4465	ENSBTAG00000019798.5	35.2088	5.17826872424737	0.399716144915242
ENSBTAG00000040490.2_S_63	ENSBTAG00000040490.2	32.6068	ENSBTAG00000040490.2	43.3195	5.46986933284385	0.399187227458006
ENSBTAG00000017363.2_S_1	ENSBTAG00000017363.2	3.04632	ENSBTAG00000017363.2	4.33481	2.41543684884757	0.398825786678383
ENSBTAG00000032519.2_S_60	ENSBTAG00000032519.2	37.5488	ENSBTAG00000032519.2	49.8138	5.66714721193782	0.398534729899133
ENSBTAG00000020042.5_S_25	ENSBTAG00000020042.5	0.992897	ENSBTAG00000020042.5	1.62595	1.3928400236474	0.397973186472084
ENSBTAG00000018451_S_16	ENSBTAG00000018451	11.26	ENSBTAG00000018451	15.1512	4.0135669394751	0.397677189342222
LOC101902646_S_22	LOC101902646	31.0048	LOC101902646	41.1505	5.3974776466445	0.397263314484202
ENSBTAG00000003260_S_41	ENSBTAG00000003260	13.7423	ENSBTAG00000003260	18.4126	4.27892223519097	0.397036024815378
ENSBTAG00000017397.5_A_177	ENSBTAG00000017397.5	13.7423	ENSBTAG00000017397.5	18.4126	4.27892223519097	0.397036024815378
ENSBTAG00000002952.3_S_32	ENSBTAG00000002952.3	16.2245	ENSBTAG00000002952.3	21.6709	4.50276787456651	0.396377206904476
ENSBTAG00000045674.1_A_10	ENSBTAG00000045674.1	151.413	ENSBTAG00000045674.1	199.233	7.64553431764961	0.393688665543404
ENSBTAG00000020238.6_S_160	ENSBTAG00000020238.6	11.711382964395	ENSBTAG00000020238.6	15.6942	4.06127636534972	0.393227270226922
ANTXRL_S_48	ANTXRL	44.7245	ANTXRL	59.0232	5.90744930244045	0.392554617122622
ENSBTAG00000038831.2_S_58	ENSBTAG00000038831.2	20.8053	ENSBTAG00000038831.2	27.6126	4.83857658208379	0.391972273548975
LOC104973896_S_5	LOC104973896	14.2162	LOC104973896	18.9525	4.31849581050327	0.390962595685699
ENSBTAG00000001188.3_A_68	ENSBTAG00000001188.3	55.9394	ENSBTAG00000001188.3	73.6314	6.2217102457155	0.390354626791281
ENSBTAG00000008892_A_17	ENSBTAG00000008892	10.1093	ENSBTAG00000008892	13.5348	3.86143508620561	0.38773674504806
ENSBTAG00000005825.4_S_60	ENSBTAG00000005825.4	10.1319	ENSBTAG00000005825.4	13.5443	3.86238136099539	0.385758339250318
ENSBTAG00000010483.5_A_63	ENSBTAG00000010483.5	14.2838	ENSBTAG00000010483.5	18.9525	4.31849581050327	0.384564382781765
ENSBTAG00000000546_A_32	ENSBTAG00000000546	46.2589	ENSBTAG00000000546	60.6428	5.94586128056651	0.383346908881319
ENSBTAG00000004489.4_S_71	ENSBTAG00000004489.4	8.07844	ENSBTAG00000004489.4	10.8323	3.56465330618072	0.382209410525218
LOC527826_A_2	LOC527826	16.8111	LOC527826	22.2044	4.53632506456602	0.38161792047587
ENSBTAG00000001186.3_S_61	ENSBTAG00000001186.3	30.5309	ENSBTAG00000001186.3	40.0644	5.35981658585872	0.381124422282138
ENSBTAG00000018430.4_A_62	ENSBTAG00000018430.4	16.8111	ENSBTAG00000018430.4	22.1853	4.53513873290239	0.380431588812238
ENSBTAG00000011531.5_S_22	ENSBTAG00000011531.5	5.5962	ENSBTAG00000011531.5	7.58035	3.10103720789614	0.379403087970455
ENSBTAG00000003740.5_S_148	ENSBTAG00000003740.5	36.4882	ENSBTAG00000003740.5	47.6479	5.60430683493691	0.375941046378192
ENSBTAG00000032163.2_S_13	ENSBTAG00000032163.2	112.082	ENSBTAG00000032163.2	145.662	7.19635345147444	0.375125478535529
ENSBTAG00000004413.5_A_53	ENSBTAG00000004413.5	24.4157	ENSBTAG00000004413.5	31.941	5.04181289459494	0.374166962342269
ENSBTAG00000015612_A_55	ENSBTAG00000015612	26.5142	ENSBTAG00000015612	34.6435	5.15556756070486	0.373464353301424
ENSBTAG00000005060.5_S_12	ENSBTAG00000005060.5	62.506	ENSBTAG00000005060.5	81.2149	6.36132801247357	0.372507989755902
ENSBTAG00000019960.4_A_5	ENSBTAG00000019960.4	13.1782	ENSBTAG00000019960.4	17.3361	4.19661180636931	0.371010974966027
ENSBTAG00000020848.5_A_55	ENSBTAG00000020848.5	46.2364	ENSBTAG00000020848.5	60.0839	5.93272018080723	0.370894185647958
ENSBTAG00000047975_S_21	ENSBTAG00000047975	37.4811	ENSBTAG00000047975	48.734	5.63616135967391	0.370082245391102
ENSBTAG00000012252.5_A_195	ENSBTAG00000012252.5	48.8088	ENSBTAG00000012252.5	63.3612	6.00811997385429	0.369791776446684
TRNAU1AP_S_8	TRNAU1AP	10.673398331345	TRNAU1AP	14.081	3.91465823472005	0.369505523768549
LOC615009_A_117	LOC615009	10.673398331345	LOC615009	14.0778	3.91435410248153	0.369201391530028
ENSBTAG00000008327_S_12	ENSBTAG00000008327	22.8361	ENSBTAG00000008327	29.772	4.9435470522125	0.368468239305099
ENSBTAG00000007588.5_A_53	ENSBTAG00000007588.5	167.232	ENSBTAG00000007588.5	216.039	7.76180721128508	0.367502272426442
ENSBTAG00000038326.2_A_11	ENSBTAG00000038326.2	10.6959	ENSBTAG00000038326.2	14.0746	3.91404990611586	0.36611370434452
ENSBTAG00000004460.5_S_46	ENSBTAG00000004460.5	17.8491	ENSBTAG00000004460.5	23.2809	4.60175160363715	0.36532674863372
ENSBTAG00000003012.5_A_1	ENSBTAG00000003012.5	15.7506	ENSBTAG00000003012.5	20.5657	4.43066734868077	0.364526365212118
NMI_S_22	NMI	41.0464	NMI	53.0593	5.75647094457964	0.36255918598769
ENSBTAG00000047312.1_S_16	ENSBTAG00000047312.1	26.3564	ENSBTAG00000047312.1	34.1227	5.13433267135968	0.360527897003076
LOC107131713_A_29	LOC107131713	13.6972	LOC107131713	17.8696	4.2379894313457	0.360522352259675
ENSBTAG00000015335.5_S_44	ENSBTAG00000015335.5	74.037	ENSBTAG00000015335.5	95.2863	6.58925931063609	0.359729300990979
ENSBTAG00000038716.3_S_43	ENSBTAG00000038716.3	8.64252	ENSBTAG00000038716.3	11.3721	3.62902091592547	0.35961111235133
BOSTAUV1R417_S_42	BOSTAUV1R417	26.3789	BOSTAUV1R417	34.11	5.13381027912481	0.358817087906402
ENSBTAG00000005257.3_A_56	ENSBTAG00000005257.3	26.4015	ENSBTAG00000005257.3	34.1291	5.13459379655889	0.358413166628761
ENSBTAG00000046906.1_S_3	ENSBTAG00000046906.1	46.6652	ENSBTAG00000046906.1	60.1061	5.93324563934764	0.358381811883344
ENSBTAG00000007953.5_S_36	ENSBTAG00000007953.5	23.8741	ENSBTAG00000007953.5	30.8708	4.99416413938635	0.357590201064536
ENSBTAG00000017416.5_A_30	ENSBTAG00000017416.5	31.4787	ENSBTAG00000017416.5	40.6075	5.37877000390098	0.357349857914545
ENSBTAG00000047528.1_A_44	ENSBTAG00000047528.1	51.7875	ENSBTAG00000047528.1	66.61	6.07916372657681	0.357040091100514
LOC511229_S_2	LOC511229	13.7423	LOC511229	17.8632	4.23750326212136	0.35561705174577
ENSBTAG00000013761.3_S_22	ENSBTAG00000013761.3	16.721	ENSBTAG00000013761.3	21.6582	4.50195848080301	0.35457412305726
ENSBTAG00000003278.4_A_49	ENSBTAG00000003278.4	91.7058	ENSBTAG00000003278.4	117.494	6.88866899429205	0.354082073183129
ENSBTAG00000047614.1_A_1	ENSBTAG00000047614.1	11.2149	ENSBTAG00000047614.1	14.6081	3.96422566079047	0.353651417232761
ENSBTAG00000010242.5_S_25	ENSBTAG00000010242.5	6.56655	ENSBTAG00000010242.5	8.66008	3.27203560093575	0.352400361201906
ENSBTAG00000016287.5_A_85	ENSBTAG00000016287.5	23.9643	ENSBTAG00000016287.5	30.8676	4.99402023478369	0.352225554312523
ENSBTAG00000022009.5_S_60	ENSBTAG00000022009.5	19.2934	ENSBTAG00000022009.5	24.9037	4.69508623847091	0.35214957722292
LOC100848319_S_24	LOC100848319	6.58909	LOC100848319	8.66644	3.27298478949431	0.349057525535053
ENSBTAG00000016647.5_A_80	ENSBTAG00000016647.5	344.596	ENSBTAG00000016647.5	438.578	8.77997418325473	0.347033360817779
CSF2RA_A_3	CSF2RA	22.3622	CSF2RA	28.7018	4.89247960412556	0.346373069976899
ENSBTAG00000008327_S_11	ENSBTAG00000008327	33.0131	ENSBTAG00000008327	42.2334	5.43407446350477	0.346056225217436
ENSBTAG00000013128.5_A_68	ENSBTAG00000013128.5	34.2995	ENSBTAG00000013128.5	43.8562	5.48723467551235	0.345657191721509
ENSBTAG00000003800.4_A_83	ENSBTAG00000003800.4	9.16151	ENSBTAG00000003800.4	11.912	3.69063892594568	0.345596107401461
ENSBTAG00000000776.5_S_28	ENSBTAG00000000776.5	270.401	ENSBTAG00000000776.5	343.806	8.42963992115692	0.345359013204212
SCTR_A_49	SCTR	9.59033	SCTR	12.4518	3.74973265417452	0.34505760875003
ENSBTAG00000033032.3_A_5	ENSBTAG00000033032.3	108.066	ENSBTAG00000033032.3	137.52	7.11394784935584	0.344896580495275
ENSBTAG00000032260.2_A_18	ENSBTAG00000032260.2	12.1402	ENSBTAG00000032260.2	15.684678578675	4.06045198893422	0.344536752527194
ENSBTAG00000002781.4_A_65	ENSBTAG00000002781.4	11.7339	ENSBTAG00000002781.4	15.1671	4.01498599241154	0.344380499190738
ENSBTAG00000046616.1_A_14	ENSBTAG00000046616.1	19.8349	ENSBTAG00000046616.1	25.4499	4.72519153374691	0.344260724754731
ENSBTAG00000004552.5_S_274	ENSBTAG00000004552.5	15.5702	ENSBTAG00000004552.5	20.0354	4.39474616292245	0.344222778502702
ENSBTAG00000048193.1_A_60	ENSBTAG00000048193.1	188.804	ENSBTAG00000048193.1	239.862	7.91206584535883	0.343696828365079
ENSBTAG00000048187.1_A_39	ENSBTAG00000048187.1	22.4073	ENSBTAG00000048187.1	28.6923	4.89201631286516	0.343128125795879
ENSBTAG00000021015.4_A_54	ENSBTAG00000021015.4	14.7352	ENSBTAG00000021015.4	18.9493	4.3182659395707	0.342345928600472
ENSBTAG00000015766.5_A_38	ENSBTAG00000015766.5	9.61287	ENSBTAG00000015766.5	12.455	3.75007354312678	0.342330641725524
ENSBTAG00000046635.1_A_35	ENSBTAG00000046635.1	17.3076	ENSBTAG00000046635.1	22.1948	4.53573202067308	0.341362960566783
ENSBTAG00000033122_S_82	ENSBTAG00000033122	12.1853	ENSBTAG00000033122	15.6974	4.06155105284063	0.34069395988279
ENSBTAG00000009713_A_3	ENSBTAG00000009713	28.4549	ENSBTAG00000009713	36.279	5.22029121406575	0.339856400978843
ENSBTAG00000020772.4_A_192	ENSBTAG00000020772.4	17.7589	ENSBTAG00000020772.4	22.7411	4.5693126076329	0.339806318651596
ENSBTAG00000018829.3_A_6	ENSBTAG00000018829.3	25.905	ENSBTAG00000018829.3	33.0239	5.08847737658629	0.338674580590207
YTHDF3_A_103	YTHDF3	20.8053	YTHDF3	26.5392	4.78341406114639	0.336809752611574
ENSBTAG00000021902_A_109	ENSBTAG00000021902	9.65796	ENSBTAG00000021902	12.4582	3.75041435154535	0.336555240255237
ENSBTAG00000005426.5_S_75	ENSBTAG00000005426.5	9.65796	ENSBTAG00000005426.5	12.455	3.75007354312678	0.336214431836667
LOC112447866_A_55	LOC112447866	26.3789	LOC112447866	33.5606	5.11105650703218	0.336063315813776
ENSBTAG00000012090_S_17	ENSBTAG00000012090	12.230375280895	ENSBTAG00000012090	15.6879	4.06072683341753	0.334944754146575
ENSBTAG00000019382.5_S_12	ENSBTAG00000019382.5	12.2529	ENSBTAG00000019382.5	15.7038	4.06210027098032	0.333861988971881
ENSBTAG00000013032.5_S_52	ENSBTAG00000013032.5	40.6402	ENSBTAG00000013032.5	51.4365	5.71250027207487	0.332596284739167
LOC100295995_S_5	LOC100295995	1.51189	LOC100295995	2.16264	1.66112780759648	0.332355159648229
ENSBTAG00000015876.5_A_25	ENSBTAG00000015876.5	85.816	ENSBTAG00000015876.5	108.291	6.77202781617815	0.33213872134208
ENSBTAG00000002693.5_S_18	ENSBTAG00000002693.5	9.6805	ENSBTAG00000002693.5	12.4423	3.74870950377983	0.331801983620545
LOC100298118_S_8	LOC100298118	24.3255	LOC100298118	30.8645	4.99387631582553	0.331358244879179
ENSBTAG00000001511_S_108	ENSBTAG00000001511	12.7043	ENSBTAG00000001511	16.2404	4.10772446606518	0.33116988683332
ENSBTAG00000014714.5_S_5	ENSBTAG00000014714.5	15.7281	ENSBTAG00000014714.5	20.0417	4.39518213652349	0.33098413217946
LOC615559_A_183	LOC615559	21.7756	LOC615559	27.6062	4.83825597892491	0.328838009012087
LOC112442952_A_12	LOC112442952	27.3944	LOC112442952	34.6626	5.15633935370618	0.328807260459845
ENSBTAG00000007739_A_25	ENSBTAG00000007739	29.9893	ENSBTAG00000007739	37.8859	5.28117436426226	0.327475460274123
ENSBTAG00000038783.2_A_4	ENSBTAG00000038783.2	10.154406014845	ENSBTAG00000038783.2	12.9949	3.80682854686047	0.327286761542428
LOC618256_S_3	LOC618256	15.7731	LOC618256	20.029	4.39431005753646	0.326228708171139
ENSBTAG00000009438.5_A_36	ENSBTAG00000009438.5	28.2971	ENSBTAG00000009438.5	35.7296	5.19887119710301	0.326186583672288
ENSBTAG00000039161.2_A_100	ENSBTAG00000039161.2	33.0582	ENSBTAG00000039161.2	41.684	5.41562351145869	0.325694089983144
ENSBTAG00000015925.4_S_8	ENSBTAG00000015925.4	7.58199	ENSBTAG00000015925.4	9.74935	3.42617732854644	0.324865366771722
ENSBTAG00000007489_A_174	ENSBTAG00000007489	22.2721	ENSBTAG00000007489	28.1461	4.86522920459932	0.32470211805085
ENSBTAG00000001939.4_A_92	ENSBTAG00000001939.4	13.2007	ENSBTAG00000001939.4	16.7835	4.15246581525822	0.324572847374262
ENSBTAG00000020636.5_A_206	ENSBTAG00000020636.5	139.499	ENSBTAG00000020636.5	174.929	7.45885226679604	0.324435285298693
ENSBTAG00000020563.3_A_120	ENSBTAG00000020563.3	33.5321	ENSBTAG00000020563.3	42.2398	5.43428660464088	0.324421111748342
ENSBTAG00000008062.4_A_30	ENSBTAG00000008062.4	30.9371	ENSBTAG00000008062.4	38.9783	5.32114598335343	0.323983564238187
ENSBTAG00000003238.4_A_60	ENSBTAG00000003238.4	165.065	ENSBTAG00000003238.4	206.826	7.69923125293205	0.323623044122596
ENSBTAG00000039657.2_A_8	ENSBTAG00000039657.2	37.5488	ENSBTAG00000039657.2	47.1081	5.58820720912816	0.319594727089466
ENSBTAG00000047719.1_A_53	ENSBTAG00000047719.1	16.721	ENSBTAG00000047719.1	21.1151	4.46696061880135	0.3195762610556
LOC101903835_A_49	LOC101903835	13.6972	LOC101903835	17.3297	4.19611148909357	0.318644410007538
LOC107131597_S_46	LOC107131597	34.1187	LOC107131597	42.7669	5.45176858748683	0.317600710807911
ENSBTAG00000003846.2_S_1	ENSBTAG00000003846.2	16.7435	ENSBTAG00000003846.2	21.1088	4.46654580850166	0.317327266649752
ENSBTAG00000039263_S_89	ENSBTAG00000039263	19.361	ENSBTAG00000039263	24.3607	4.66452015865661	0.31678339519648
ENSBTAG00000022937.4_A_15	ENSBTAG00000022937.4	25.4536	ENSBTAG00000022937.4	31.9474	5.04209131266122	0.316696579133589
ENSBTAG00000006943.5_S_32	ENSBTAG00000006943.5	10.673398331345	ENSBTAG00000006943.5	13.5348	3.86143508620561	0.316282375254114
ENSBTAG00000018897.5_A_17	ENSBTAG00000018897.5	10.673398331345	ENSBTAG00000018897.5	13.5348	3.86143508620561	0.316282375254114
ENSBTAG00000022019.4_S_11	ENSBTAG00000022019.4	10.673398331345	ENSBTAG00000022019.4	13.525220810475	3.86048819034201	0.315335479390511
LOC100299045_A_19	LOC100299045	10.673398331345	LOC100299045	13.525220810475	3.86048819034201	0.315335479390511
ENSBTAG00000000473_S_166	ENSBTAG00000000473	10.6959	ENSBTAG00000000473	13.5411	3.86207	0.314129803250659
ENSBTAG00000016890.5_S_32	ENSBTAG00000016890.5	38.5867	ENSBTAG00000016890.5	48.2164	5.62106766943481	0.314122205287189
ENSBTAG00000003857.5_S_35	ENSBTAG00000003857.5	16.7886	ENSBTAG00000003857.5	21.1119	4.46675322855839	0.313873299431931
ENSBTAG00000001957_S_1	ENSBTAG00000001957	8.07844	ENSBTAG00000001957	10.2829	3.49606030449291	0.31361640883741
ENSBTAG00000013329.4_A_49	ENSBTAG00000013329.4	8.07844	ENSBTAG00000013329.4	10.2829	3.49606030449291	0.31361640883741
ENSBTAG00000006291.4_S_88	ENSBTAG00000006291.4	7.64962	ENSBTAG00000006291.4	9.74935	3.42617732854644	0.313540482555064
ENSBTAG00000045922_S_20	ENSBTAG00000045922	38.5867	ENSBTAG00000045922	48.1878	5.62022877941194	0.313283315264318
ENSBTAG00000012253_S_15	ENSBTAG00000012253	7.64962	ENSBTAG00000012253	9.74299	3.42532379115717	0.312686945165799
ENSBTAG00000003502.5_A_7	ENSBTAG00000003502.5	39.512	ENSBTAG00000003502.5	49.2802	5.65191990673231	0.311642240869326
ENSBTAG00000021435.5_S_22	ENSBTAG00000021435.5	64.8529	ENSBTAG00000021435.5	80.7036	6.35232857965786	0.311152758576001
ENSBTAG00000023147.4_S_117	ENSBTAG00000023147.4	8.10098	ENSBTAG00000023147.4	10.286034158275	3.49646671604508	0.310444688239087
ENSBTAG00000019242.4_S_12	ENSBTAG00000019242.4	11.6212	ENSBTAG00000019242.4	14.6208	3.96540050032048	0.307622538193965
ENSBTAG00000047933.1_A_17	ENSBTAG00000047933.1	430.818	ENSBTAG00000047933.1	533.337	9.06160565933396	0.307326678671401
ENSBTAG00000008676.4_A_158	ENSBTAG00000008676.4	8.12352	ENSBTAG00000008676.4	10.2892	3.49687301314469	0.307281705621097
ENSBTAG00000003365.4_S_23	ENSBTAG00000003365.4	33.5321	ENSBTAG00000003365.4	41.6935	5.41594580667552	0.306080313782989
LOC504730_A_25	LOC504730	30.9371	LOC504730	38.4448	5.30176374498232	0.304601325867082
ENSBTAG00000046836_A_83	ENSBTAG00000046836	11.6438	ENSBTAG00000046836	14.6113	3.96451946037602	0.304166851463659
ENSBTAG00000002467.4_S_17	ENSBTAG00000002467.4	50.7044	ENSBTAG00000002467.4	62.7959	5.99539256864282	0.303177
ENSBTAG00000017666_S_93	ENSBTAG00000017666	14.7352	ENSBTAG00000017666	18.4031	4.27821332659236	0.302293315622126
ENSBTAG00000021591.5_S_33	ENSBTAG00000021591.5	2.00834	ENSBTAG00000021591.5	2.70886	1.89097534274756	0.302009070846179
ENSBTAG00000005003.4_S_106	ENSBTAG00000005003.4	34.9989	ENSBTAG00000005003.4	43.3354	5.47038663422253	0.300506328808136
ENSBTAG00000046612.1_A_350	ENSBTAG00000046612.1	11.6888	ENSBTAG00000046612.1	14.6208	3.96540050032048	0.299912341175607
ENSBTAG00000040153.2_A_8	ENSBTAG00000040153.2	8.16861	ENSBTAG00000040153.2	10.286034158275	3.49646671604508	0.299763231931577
CENPN_A_40	CENPN	42.0393	CENPN	51.9764	5.72727771210954	0.299693769213826
ENSBTAG00000021861.5_A_106	ENSBTAG00000021861.5	8.16861	ENSBTAG00000021861.5	10.2829	3.49606030449291	0.299356820379402
ENSBTAG00000012197.4_S_147	ENSBTAG00000012197.4	44.7245	ENSBTAG00000012197.4	55.2188	5.81297968866392	0.298085003346091
ENSBTAG00000009631.4_A_93	ENSBTAG00000009631.4	12.1627	ENSBTAG00000009631.4	15.1671	4.01498599241154	0.296597711735224
ENSBTAG00000021687.5_S_32	ENSBTAG00000021687.5	9.07133	ENSBTAG00000021687.5	11.3689	3.62865018579591	0.296467400111688
ENSBTAG00000019174_S_139	ENSBTAG00000019174	12.1627	ENSBTAG00000019174	15.1544	4.01385086174643	0.295462581070118
ENSBTAG00000020035.4_S_13	ENSBTAG00000020035.4	8.64252	ENSBTAG00000020035.4	10.8323	3.56465330618072	0.295243502606578
ENSBTAG00000003922.6_S_27	ENSBTAG00000003922.6	9.09388	ENSBTAG00000003922.6	11.3753	3.62939155081277	0.293982994116778
ENSBTAG00000010644.5_A_26	ENSBTAG00000010644.5	40.031	ENSBTAG00000010644.5	49.2739	5.6517374725293	0.29309507425047
NTRK3_S_12	NTRK3	12.6366	NTRK3	15.6942	4.06127636534972	0.291859268081413
ENSBTAG00000006033.5_A_13	ENSBTAG00000006033.5	12.2078	ENSBTAG00000006033.5	15.1639	4.01470229346793	0.291380605778931
ENSBTAG00000031905.2_A_30	ENSBTAG00000031905.2	136.182	ENSBTAG00000031905.2	166.765	7.39029463556567	0.290349767599163
ENSBTAG00000009987.5_A_28	ENSBTAG00000009987.5	2.03088	ENSBTAG00000009987.5	2.70568	1.8897382788808	0.290000972861372
ENSBTAG00000021858.4_S_103	ENSBTAG00000021858.4	2.03088	ENSBTAG00000021858.4	2.7025	1.88850015336569	0.288762847346262
LOC100848319_A_31	LOC100848319	19.7898	LOC100848319	24.3575	4.6643393109587	0.286533968697569
ENSBTAG00000008482_S_255	ENSBTAG00000008482	12.6817	ENSBTAG00000008482	15.684678578675	4.06045198893422	0.286272649022246
SPHAR_S_4	SPHAR	5.5962	SPHAR	7.03731	3.00671289294703	0.285078773021343
ENSBTAG00000047942_S_3	ENSBTAG00000047942	19.8349	ENSBTAG00000047942	24.367	4.66488178604529	0.283950977053106
ENSBTAG00000038312_S_15	ENSBTAG00000038312	16.2696	ENSBTAG00000038312	20.0227	4.39387382027897	0.283711588001345
ENSBTAG00000038849.2_A_22	ENSBTAG00000038849.2	70.1105	ENSBTAG00000038849.2	85.5529	6.43551010045153	0.283519616914151
IZUMO1R_S_56	IZUMO1R	74.1046	IZUMO1R	90.4021	6.51415594698363	0.283326197772222
ENSBTAG00000004161_A_4	ENSBTAG00000004161	20.2863	ENSBTAG00000004161	24.9037	4.69508623847091	0.283235111243765
ENSBTAG00000022007.5_S_4	ENSBTAG00000022007.5	21.2115	ENSBTAG00000022007.5	25.9993	4.75485130056068	0.281614271333253
ENSBTAG00000045692.1_S_2	ENSBTAG00000045692.1	20.7602	ENSBTAG00000045692.1	25.4404	4.7246712725819	0.281053200814668
ENSBTAG00000017048.3_S_8	ENSBTAG00000017048.3	13.2007	ENSBTAG00000017048.3	16.2277	4.10666003350549	0.278767065621531
ENSBTAG00000019648.3_A_41	ENSBTAG00000019648.3	24.867	ENSBTAG00000019648.3	30.3341	4.96966313968368	0.276621034585407
C5H12orf4_A_42	C5H12orf4	9.65796	C5H12orf4	11.9088	3.69028369835748	0.276424587067362
ENSBTAG00000020174_S_86	ENSBTAG00000020174	113.91	ENSBTAG00000020174	138.063	7.11959263441833	0.275235862485449
EMC4_S_5	EMC4	39.6698	EMC4	48.1878	5.62022877941194	0.274342236678861
ENSBTAG00000011245.5_A_227	ENSBTAG00000011245.5	32.968	ENSBTAG00000011245.5	40.0676	5.35992826289025	0.273823742951861
ENSBTAG00000007253.2_A_36	ENSBTAG00000007253.2	21.8432	ENSBTAG00000007253.2	26.5392	4.78341406114639	0.269718362080556
[truncated: 83,375 more rows]
